# Supplementary material for: A novel signature constructed by mitochondrial function and cell death-related gene for the prediction of prognosis in bladder cancer
Source: Sci Rep. 2024 Jun 25;14:14667. doi: 10.1038/s41598-024-65594-0 (PMC11199696; doi:10.1038/s41598-024-65594-0)
Supplement: Supplementary file 1 — Supplementary Tables. [file 41598_2024_65594_MOESM1_ESM.xlsx]

## Sheet: Sheet1
Table 1. High-low grouping in the TCGA-BLCA samples based on the mtPCD genes set after ssGSEA scoring.
id	futime	fustat	gene	risk
TCGA-E7-A678	2.1863	0	4.73064	low
TCGA-UY-A9PB	2.46301	0	4.79024	high
TCGA-DK-A3IN	0.684932	1	4.72436	low
TCGA-DK-A3IV	0.805479	1	4.69982	low
TCGA-XF-A9T4	1.35616	1	4.76895	high
TCGA-FD-A62S	1.00822	1	4.74433	high
TCGA-FD-A6TG	0.221918	1	4.74213	high
TCGA-FD-A6TI	0.334247	1	4.8145	high
TCGA-DK-AA6L	3.1863	1	4.6911	low
TCGA-FD-A5BT	0.89863	1	4.76358	high
TCGA-KQ-A41S	0.0958904	0	4.76494	high
TCGA-ZF-AA4V	4.94795	0	4.76425	high
TCGA-FT-A3EE	0.271233	1	4.77199	high
TCGA-DK-AA75	0.931507	1	4.68957	low
TCGA-ZF-AA54	1.61644	1	4.78505	high
TCGA-FD-A3N5	0.994521	1	4.69674	low
TCGA-E7-A677	2.24658	0	4.70405	low
TCGA-DK-A1AB	0.742466	1	4.69704	low
TCGA-MV-A51V	1.12329	0	4.71669	low
TCGA-BT-A20N	2.17808	1	4.73307	low
TCGA-DK-A2I6	7.27671	0	4.75042	high
TCGA-ZF-AA56	0.709589	1	4.82092	high
TCGA-HQ-A5NE	0.684932	1	4.79708	high
TCGA-GV-A6ZA	1.89315	0	4.7105	low
TCGA-XF-A9T5	5.55342	0	4.82543	high
TCGA-ZF-AA5N	0.460274	1	4.79021	high
TCGA-ZF-A9RF	5.33973	0	4.7556	high
TCGA-BT-A20R	0.421918	1	4.705	low
TCGA-SY-A9G5	3.24932	0	4.73885	low
TCGA-ZF-A9RM	3.9863	0	4.6644	low
TCGA-CF-A27C	1.16438	0	4.58889	low
TCGA-CU-A3KJ	1.53973	0	4.6564	low
TCGA-GC-A4ZW	0.0410959	0	4.71611	low
TCGA-XF-AAN8	0.323288	1	4.79507	high
TCGA-K4-A83P	1.35616	0	4.78867	high
TCGA-GV-A40E	0.534247	1	4.74464	high
TCGA-CF-A9FL	0.230137	1	4.70483	low
TCGA-CF-A47Y	1.02192	0	4.62264	low
TCGA-DK-A1A6	5.53425	0	4.7028	low
TCGA-FD-A62N	0.224658	0	4.79203	high
TCGA-E7-A6ME	2.00274	0	4.73619	low
TCGA-GU-AATQ	0.583562	1	4.80695	high
TCGA-FD-A5BZ	2.28767	1	4.75832	high
TCGA-ZF-AA4N	0.241096	1	4.78812	high
TCGA-XF-A9SJ	0.268493	1	4.80948	high
TCGA-BL-A0C8	3.33973	0	4.36634	low
TCGA-BT-A42C	2.39178	0	4.74311	high
TCGA-CF-A5UA	1	0	4.73468	low
TCGA-E5-A4TZ	1.27945	1	4.56225	low
TCGA-G2-A2EJ	4	0	4.68782	low
TCGA-KQ-A41R	3.69863	0	4.67973	low
TCGA-2F-A9KO	1.85753	1	4.75011	high
TCGA-XF-AAMZ	3.69315	1	4.78824	high
TCGA-DK-A1AF	1.46849	0	4.78496	high
TCGA-DK-AA6T	1.56712	0	4.75392	high
TCGA-BL-A13I	0.610959	1	4.5775	low
TCGA-GU-A42P	0.534247	1	4.62991	low
TCGA-UY-A8OD	9.40274	0	4.70124	low
TCGA-DK-A2HX	0.150685	1	4.73299	low
TCGA-UY-A78P	6.52055	0	4.82052	high
TCGA-DK-A6AV	5.34795	0	4.71985	low
TCGA-CU-A3QU	0.432877	0	4.69285	low
TCGA-XF-A9SX	1.96986	1	4.79728	high
TCGA-FJ-A871	0.745205	1	4.73942	high
TCGA-ZF-A9R2	1.7589	0	4.73065	low
TCGA-DK-A1A3	0.210959	1	4.75616	high
TCGA-FJ-A3ZF	1.43562	0	4.53488	low
TCGA-E7-A6MF	2.05479	0	4.69523	low
TCGA-E7-A4IJ	1.11781	1	4.72226	low
TCGA-FD-A6TA	5.23836	0	4.72154	low
TCGA-UY-A8OB	5.77808	0	4.76851	high
TCGA-ZF-A9RL	7.40548	0	4.68005	low
TCGA-FD-A6TB	1.56712	0	4.74414	high
TCGA-XF-AAMG	9.21644	0	4.63122	low
TCGA-CF-A1HR	1.06575	0	4.78092	high
TCGA-CF-A3MG	1.01096	0	4.7382	low
TCGA-ZF-AA5P	1.01918	0	4.77581	high
TCGA-DK-AA74	4.67945	0	4.83376	high
TCGA-DK-A1A7	1.53425	0	4.6887	low
TCGA-SY-A9G0	1.03562	1	4.76755	high
TCGA-UY-A78N	7.23562	1	4.64106	low
TCGA-DK-A3IT	1.77534	0	4.76159	high
TCGA-ZF-AA4U	0.717808	1	4.76977	high
TCGA-UY-A8OC	0	1	4.78623	high
TCGA-4Z-AA87	3.98356	0	4.65294	low
TCGA-ZF-A9R0	1.55342	1	4.68103	low
TCGA-4Z-AA7Y	4.16986	0	4.79536	high
TCGA-K4-A54R	2.30685	0	4.77627	high
TCGA-FD-A5BV	0.446575	1	4.7091	low
TCGA-K4-A6FZ	0.150685	0	4.77211	high
TCGA-LT-A8JT	1.75616	0	4.70825	low
TCGA-BL-A13J	0.221918	1	4.43569	low
TCGA-XF-A9T0	2.18904	0	4.70298	low
TCGA-FD-A5BX	0.473973	1	4.81209	high
TCGA-DK-A3X1	5.50411	0	4.6844	low
TCGA-XF-A9T3	0.186301	0	4.78578	high
TCGA-G2-A2ES	1.43836	1	4.75843	high
TCGA-R3-A69X	1.1863	0	4.79431	high
TCGA-FD-A3SP	2.14521	0	4.76345	high
TCGA-K4-A6MB	1.28493	0	4.69859	low
TCGA-GD-A76B	0.613699	1	4.77239	high
TCGA-FJ-A3Z9	0.594521	1	4.65105	low
TCGA-BT-A3PK	0.172603	1	4.75939	high
TCGA-CF-A9FF	0.989041	0	4.74669	high
TCGA-GC-A3I6	0.186301	1	4.74012	high
TCGA-CF-A47X	1.05205	0	4.62981	low
TCGA-S5-A6DX	0.153425	1	4.63483	low
TCGA-4Z-AA7N	1.79452	1	4.75087	high
TCGA-FD-A5BU	1.61096	0	4.79622	high
TCGA-XF-AAN2	5.12055	1	4.78249	high
TCGA-G2-AA3F	2.44658	0	4.68322	low
TCGA-FT-A61P	0.923288	0	4.81499	high
TCGA-K4-A3WU	0.287671	0	4.73287	low
TCGA-ZF-A9R5	2.9863	0	4.70309	low
TCGA-CF-A9FM	1.09041	0	4.78412	high
TCGA-5N-A9KM	1.45205	1	4.77637	high
TCGA-GV-A3QK	2.27945	0	4.68638	low
TCGA-GU-A42Q	0.632877	1	4.66672	low
TCGA-C4-A0F1	0.243836	0	4.76177	high
TCGA-DK-A6B6	3.05479	0	4.71191	low
TCGA-ZF-AA53	4.82466	0	4.80669	high
TCGA-G2-AA3C	0.578082	1	4.77536	high
TCGA-E7-A3X6	2.05479	1	4.76652	high
TCGA-FD-A5BS	4.49041	0	4.78098	high
TCGA-BL-A5ZZ	1.03288	0	4.77749	high
TCGA-DK-A3IL	0.331507	1	4.64446	low
TCGA-XF-A8HC	0.547945	1	4.65311	low
TCGA-CF-A47T	0.561644	1	4.68997	low
TCGA-ZF-AA4T	1.6411	1	4.7242	low
TCGA-E7-A97P	0.0356164	1	4.82284	high
TCGA-BL-A3JM	0.561644	1	4.69152	low
TCGA-FD-A5C1	4.90959	0	4.8003	high
TCGA-2F-A9KQ	7.90685	0	4.75562	high
TCGA-CF-A3MF	1.04932	0	4.56629	low
TCGA-G2-AA3B	5.50137	0	4.6606	low
TCGA-CF-A47W	1.00822	0	4.72098	low
TCGA-FD-A43U	1.74247	0	4.72115	low
TCGA-G2-A2EC	1.86027	1	4.69271	low
TCGA-FD-A3SQ	3.89863	1	4.75854	high
TCGA-XF-A9T2	1.57534	1	4.75155	high
TCGA-E7-A4XJ	0.0438356	1	4.72607	low
TCGA-DK-A3IS	4.18904	0	4.73587	low
TCGA-XF-A9SH	5.4	1	4.75802	high
TCGA-GC-A3RC	1.32603	0	4.73777	low
TCGA-PQ-A6FN	1.38904	0	4.77352	high
TCGA-CF-A3MH	1.09041	0	4.71229	low
TCGA-BT-A20X	0.687671	1	4.70437	low
TCGA-XF-AAME	7.74795	1	4.78453	high
TCGA-XF-A8HG	1.27945	1	4.62322	low
TCGA-XF-AAN5	6.28219	0	4.7842	high
TCGA-FD-A62P	0.523288	1	4.79811	high
TCGA-DK-A6B0	6.38356	0	4.70476	low
TCGA-XF-AAMR	7.64384	0	4.77733	high
TCGA-4Z-AA7W	2.30137	0	4.7677	high
TCGA-E7-A8O8	0.0356164	0	4.72371	low
TCGA-FD-A3N6	2.33151	0	4.68194	low
TCGA-4Z-AA83	5.54521	0	4.76384	high
TCGA-E7-A6MD	0.353425	0	4.73274	low
TCGA-GC-A3BM	0.241096	1	4.71574	low
TCGA-CU-A5W6	0.153425	1	4.72965	low
TCGA-FD-A3SO	0.460274	1	4.72651	low
TCGA-KQ-A41O	4.2137	0	4.53706	low
TCGA-G2-A2EL	2.24384	1	4.604	low
TCGA-XF-A9T8	1.14521	1	4.81151	high
TCGA-XF-AAN3	7.19178	0	4.73876	low
TCGA-GU-AATP	2.74795	0	4.70308	low
TCGA-E7-A7DV	0.10137	0	4.76966	high
TCGA-FD-A62O	0.40274	1	4.68066	low
TCGA-XF-A9SU	0.49863	1	4.79559	high
TCGA-C4-A0F0	0.161644	0	4.88023	high
TCGA-DK-A2I1	1.49589	0	4.70473	low
TCGA-FD-A3SL	1.87123	1	4.72426	low
TCGA-ZF-AA5H	2.45753	0	4.72466	low
TCGA-DK-AA6P	1.25205	0	4.71014	low
TCGA-BT-A2LD	0.30411	1	4.72408	low
TCGA-DK-A3WY	13.6082	0	4.73772	low
TCGA-YC-A8S6	0.80274	0	4.81007	high
TCGA-UY-A9PD	1.48493	0	4.69364	low
TCGA-GD-A6C6	0.183562	0	4.64654	low
TCGA-ZF-AA4R	2.83836	1	4.72033	low
TCGA-GU-A767	0.394521	1	4.74467	high
TCGA-FD-A6TD	0.558904	1	4.78733	high
TCGA-CU-A72E	0.778082	1	4.75585	high
TCGA-E7-A85H	1.07945	0	4.68194	low
TCGA-XF-AAN4	2.25479	1	4.79603	high
TCGA-2F-A9KT	6.44384	0	4.65997	low
TCGA-GD-A3OP	0.175342	0	4.7386	low
TCGA-LC-A66R	1.27671	0	4.73752	low
TCGA-XF-AAML	0.635616	1	4.72298	low
TCGA-UY-A9PF	0.320548	0	4.75535	high
TCGA-DK-A3IM	0.652055	1	4.71077	low
TCGA-FD-A3B5	0.745205	1	4.70454	low
TCGA-XF-A9SL	5.53425	1	4.79601	high
TCGA-XF-AAMH	0.942466	1	4.72607	low
TCGA-E5-A4U1	3.23562	0	4.58653	low
TCGA-GU-A764	1.67123	0	4.73284	low
TCGA-CF-A7I0	1.00822	0	4.73118	low
TCGA-4Z-AA7M	1.35616	0	4.64279	low
TCGA-E7-A7XN	1.1726	0	4.79225	high
TCGA-4Z-AA82	4.2137	1	4.7325	low
TCGA-PQ-A6FI	1.01918	0	4.74041	high
TCGA-C4-A0EZ	0.747945	1	4.57463	low
TCGA-CU-A3YL	2.48219	0	4.6438	low
TCGA-FD-A5C0	1.11507	1	4.76301	high
TCGA-HQ-A5ND	0.750685	1	4.74525	high
TCGA-GU-A42R	0.942466	1	4.61263	low
TCGA-UY-A78M	1.89041	1	4.71843	low
TCGA-DK-A6B1	5.6137	0	4.70204	low
TCGA-ZF-AA58	4.51781	0	4.78726	high
TCGA-ZF-AA51	4.69589	0	4.75654	high
TCGA-XF-AAMW	0.693151	1	4.7817	high
TCGA-GV-A40G	1.58904	0	4.67419	low
TCGA-DK-AA6U	1.58356	0	4.73512	low
TCGA-K4-A4AC	0.539726	1	4.77488	high
TCGA-BT-A20V	0.421918	1	4.70592	low
TCGA-DK-A6B2	1.30685	0	4.73059	low
TCGA-BT-A0YX	0.994521	1	4.80987	high
TCGA-ZF-A9RE	0.290411	1	4.76651	high
TCGA-GD-A3OQ	0.260274	0	4.7588	high
TCGA-DK-AA71	1.13699	0	4.77007	high
TCGA-FD-A3NA	5.05479	0	4.79319	high
TCGA-YF-AA3M	1.13699	0	4.7744	high
TCGA-GV-A3QI	3.0411	0	4.66135	low
TCGA-GC-A3OO	1.31781	0	4.74865	high
TCGA-DK-A3WW	1.73425	0	4.77412	high
TCGA-DK-A2I2	0.649315	1	4.785	high
TCGA-K4-A5RI	0.654795	1	4.80612	high
TCGA-ZF-A9R7	1.82192	0	4.60808	low
TCGA-K4-A5RH	0.756164	0	4.73712	low
TCGA-G2-AA3D	5.86027	0	4.7051	low
TCGA-UY-A9PE	0.517808	0	4.714	low
TCGA-4Z-AA7Q	1.39726	1	4.68918	low
TCGA-DK-A1AG	1.30137	0	4.71901	low
TCGA-UY-A9PH	4.27671	0	4.76477	high
TCGA-CF-A1HS	1.04658	0	4.73811	low
TCGA-H4-A2HQ	1.61644	0	4.6426	low
TCGA-G2-A3VY	1.46849	0	4.57437	low
TCGA-CF-A47S	0.912329	0	4.72152	low
TCGA-K4-A3WV	1.76986	0	4.66664	low
TCGA-XF-A9SZ	2.35342	1	4.75182	high
TCGA-DK-A6B5	4.22466	0	4.68598	low
TCGA-DK-A3IU	1.66849	1	4.75796	high
TCGA-DK-AA76	1.00274	0	4.65338	low
TCGA-KQ-A41P	2.99726	0	4.73847	low
TCGA-ZF-AA4X	5.6	0	4.66881	low
TCGA-ZF-A9R1	2.11781	0	4.72559	low
TCGA-GU-A766	1.31507	0	4.79704	high
TCGA-XF-A8HD	8.12055	0	4.68883	low
TCGA-BT-A20P	1.49041	1	4.73191	low
TCGA-DK-AA77	1.69315	0	4.78065	high
TCGA-E7-A541	1.44932	1	4.7287	low
TCGA-BT-A3PJ	2.16164	0	4.74772	high
TCGA-G2-A3IE	1.67671	1	4.63083	low
TCGA-FD-A43Y	1.01096	1	4.74406	high
TCGA-LT-A5Z6	1.29863	0	4.61994	low
TCGA-UY-A78L	3.08767	0	4.73071	low
TCGA-DK-AA6M	4.33425	0	4.80774	high
TCGA-XF-AAN0	4.70685	1	4.7028	low
TCGA-FD-A5BR	2.2274	0	4.75073	high
TCGA-GV-A3JX	1.59178	0	4.73485	low
TCGA-GU-A763	2.73151	0	4.73064	low
TCGA-XF-A8HI	1.49041	1	4.71279	low
TCGA-ZF-A9RD	1.11781	1	4.82172	high
TCGA-DK-A3IQ	0.873973	1	4.68215	low
TCGA-GU-AATO	0.887671	1	4.77097	high
TCGA-BT-A2LB	0.465753	1	4.75297	high
TCGA-GC-A3WC	1.47945	0	4.75408	high
TCGA-XF-A9SV	1.06301	1	4.75189	high
TCGA-4Z-AA7S	2.91507	1	4.74954	high
TCGA-CF-A47V	1.03836	0	4.66532	low
TCGA-DK-A3WX	0.879452	1	4.74426	high
TCGA-CF-A3MI	1.0137	0	4.71273	low
TCGA-XF-AAMX	0.564384	1	4.64113	low
TCGA-BT-A42F	2.36712	0	4.7745	high
TCGA-2F-A9KR	8.62466	1	4.6698	low
TCGA-FD-A3B7	0.334247	1	4.74033	high
TCGA-ZF-A9R9	2.36712	1	4.71295	low
TCGA-XF-A9SW	0.991781	1	4.78928	high
TCGA-E7-A3Y1	0.446575	0	4.67025	low
TCGA-DK-A2I4	10.5068	0	4.76513	high
TCGA-FD-A6TE	1.03014	0	4.70086	low
TCGA-GD-A2C5	2.22466	0	4.72292	low
TCGA-XF-AAN1	2.57808	1	4.76407	high
TCGA-DK-AA6R	13.811	0	4.76113	high
TCGA-UY-A78K	1.46849	1	4.71075	low
TCGA-DK-AA6W	0.720548	1	4.69347	low
TCGA-E7-A7DU	0.0767123	0	4.70027	low
TCGA-YF-AA3L	0.99726	0	4.75142	high
TCGA-GU-A762	0.169863	1	4.78076	high
TCGA-E7-A519	1.39178	0	4.67778	low
TCGA-FD-A3SJ	2.02466	1	4.7258	low
TCGA-XF-A8HE	10.4575	0	4.77714	high
TCGA-YC-A9TC	0.0547945	1	4.78754	high
TCGA-GC-A3RD	1.1726	0	4.70867	low
TCGA-XF-A9SP	1.24384	1	4.77643	high
TCGA-XF-A8HF	4.68219	1	4.73643	low
TCGA-XF-AAMQ	5.96438	0	4.76356	high
TCGA-FD-A43S	1.24658	0	4.77359	high
TCGA-XF-AAMJ	4.57534	1	4.75579	high
TCGA-4Z-AA86	0.739726	1	4.76423	high
TCGA-DK-A1A5	0.178082	1	4.73892	high
TCGA-XF-AAMY	8.24932	0	4.68639	low
TCGA-FD-A3SS	0.164384	1	4.65938	low
TCGA-CU-A0YR	0.6	1	4.81015	high
TCGA-BT-A20J	1.5863	1	4.77448	high
TCGA-H4-A2HO	0.126027	0	4.70556	low
TCGA-4Z-AA7O	1.40274	0	4.73145	low
TCGA-XF-A9SY	1.75342	0	4.77209	high
TCGA-GV-A3JZ	1.65205	0	4.70517	low
TCGA-CF-A8HY	0.945205	0	4.74469	high
TCGA-DK-A1AD	9.36986	0	4.68592	low
TCGA-FD-A5BY	0.687671	0	4.75544	high
TCGA-BT-A3PH	0.389041	1	4.71455	low
TCGA-FD-A3B4	1.30685	1	4.71957	low
TCGA-G2-A2EO	2.93699	1	4.76236	high
TCGA-FJ-A3ZE	0.290411	1	4.62083	low
TCGA-G2-A3IB	0.586301	1	4.7047	low
TCGA-ZF-A9R3	2.01096	1	4.76421	high
TCGA-GC-A3RB	1.59452	0	4.71627	low
TCGA-XF-A9SM	2.87123	0	4.7797	high
TCGA-GC-A6I3	0	0	4.68229	low
TCGA-S5-AA26	1.37808	0	4.63558	low
TCGA-XF-AAMT	0.246575	1	4.75002	high
TCGA-BT-A20O	1.0137	1	4.76964	high
TCGA-C4-A0F7	0.169863	1	4.74594	high
TCGA-BT-A42E	3.03562	0	4.70614	low
TCGA-BT-A2LA	1.43014	0	4.50954	low
TCGA-BT-A20U	1.24658	1	4.80175	high
TCGA-4Z-AA84	1.26027	0	4.74127	high
TCGA-XF-A8HB	3.75342	0	4.78578	high
TCGA-KQ-A41Q	0.989041	0	4.64115	low
TCGA-YC-A89H	1.56986	0	4.76625	high
TCGA-XF-AAN7	1.54795	1	4.68737	low
TCGA-FD-A6TC	0.512329	0	4.67374	low
TCGA-CF-A5U8	1.09315	0	4.69205	low
TCGA-DK-A3IK	0.183562	1	4.66467	low
TCGA-GC-A3YS	2.07671	0	4.71284	low
TCGA-GV-A3JV	0.367123	1	4.72857	low
TCGA-FD-A3SM	0.509589	1	4.77484	high
TCGA-DK-A1AC	10.9068	0	4.70694	low
TCGA-ZF-A9R4	2.52329	0	4.71764	low
TCGA-XF-A8HH	0.156164	1	4.6949	low
TCGA-XF-A9SK	1.33151	1	4.7455	high
TCGA-E7-A5KE	0.0465753	0	4.62615	low
TCGA-4Z-AA89	2.81918	0	4.7372	low
TCGA-4Z-AA80	0.0520548	1	4.71252	low
TCGA-ZF-AA4W	5.0137	0	4.76791	high
TCGA-XF-A9SI	6.63836	0	4.81215	high
TCGA-BT-A0S7	0.547945	1	4.79953	high
TCGA-2F-A9KP	0.99726	1	4.71971	low
TCGA-DK-AA6Q	1.13151	1	4.77808	high
TCGA-ZF-A9RN	1.68493	1	4.74385	high
TCGA-4Z-AA7R	1.35068	1	4.67168	low
TCGA-ZF-AA52	2.95068	1	4.77874	high
TCGA-CU-A0YO	0.408219	1	4.78991	high
TCGA-C4-A0F6	1.91781	0	4.7494	high
TCGA-DK-A1AA	1.58356	0	4.74491	high
TCGA-G2-A2EF	5.16164	0	4.68288	low
TCGA-XF-A9ST	0.350685	1	4.70272	low
TCGA-2F-A9KW	0.40274	1	4.74488	high
TCGA-FD-A43N	1.91507	0	4.70143	low
TCGA-GV-A3QH	0.649315	1	4.66428	low
TCGA-HQ-A2OE	3.21644	0	4.66176	low
TCGA-GD-A3OS	1.74795	0	4.68897	low
TCGA-GV-A3JW	1.77808	0	4.60576	low
TCGA-UY-A9PA	2.93699	0	4.77674	high
TCGA-4Z-AA81	1.94521	1	4.7408	high
TCGA-K4-AAQO	0.983562	0	4.76945	high
TCGA-DK-A3X2	1.49863	1	4.7153	low
TCGA-GV-A3QF	0.635616	1	4.62602	low
TCGA-CF-A8HX	0.945205	0	4.65837	low
TCGA-E5-A2PC	3.63288	0	4.7057	low
TCGA-DK-A1AE	1.34521	0	4.76949	high
TCGA-K4-A5RJ	1.47671	0	4.80557	high
TCGA-DK-AA6S	13.8356	0	4.73983	high
TCGA-ZF-A9RC	7.85753	0	4.70991	low
TCGA-E7-A5KF	0.0547945	0	4.67823	low
TCGA-5N-A9KI	0.208219	1	4.80394	high
TCGA-BT-A20Q	1.62466	1	4.78242	high
TCGA-G2-A2EK	1.32877	0	4.73599	low
TCGA-CU-A0YN	1.07671	1	4.70519	low
TCGA-KQ-A41N	4.39452	0	4.59594	low
TCGA-GC-A6I1	0	1	4.79137	high
TCGA-XF-A9T6	0.175342	0	4.76178	high
TCGA-FD-A3SR	1.64932	1	4.65723	low
TCGA-FD-A43X	0.30137	0	4.65372	low
TCGA-FD-A3B3	1.07397	1	4.74586	high
TCGA-FD-A3B8	1.05205	0	4.78061	high
TCGA-FD-A6TF	0.172603	1	4.783	high
TCGA-K4-A3WS	2.08493	0	4.70791	low
TCGA-FD-A6TK	0.90411	0	4.75758	high
TCGA-FJ-A3Z7	2.58904	0	4.63175	low
TCGA-HQ-A2OF	5.33425	0	4.69317	low
TCGA-FD-A43P	2.27945	0	4.66451	low
TCGA-FD-A3B6	0.572603	1	4.73692	low
TCGA-UY-A78O	6.33425	0	4.65491	low
TCGA-BT-A20W	0.69589	1	4.73648	low
TCGA-FD-A3SN	2.43014	0	4.72977	low
TCGA-DK-AA6X	1.27945	0	4.79223	high
TCGA-E7-A8O7	1.27671	0	4.73525	low
TCGA-E7-A7PW	1.13973	0	4.55213	low
TCGA-FD-A6TH	0.183562	1	4.7366	low
TCGA-BT-A20T	1.2411	1	4.75697	high

## Sheet: Sheet2
Table 2. Published bladder cancer prognostic signatures in PubMed.
Model	PMID	Author	SYMBOL	Coef
Abudurexiti M Front Oncol	31552180	Abudurexiti M	ATIC	NA
Abudurexiti M Front Oncol	31552180	Abudurexiti M	C6orf62	NA
Abudurexiti M Front Oncol	31552180	Abudurexiti M	CPA4	NA
Abudurexiti M Front Oncol	31552180	Abudurexiti M	CYFIP2	NA
Abudurexiti M Front Oncol	31552180	Abudurexiti M	EGFR	NA
Abudurexiti M Front Oncol	31552180	Abudurexiti M	EHBP1	NA
Abudurexiti M Front Oncol	31552180	Abudurexiti M	GRK3	NA
Abudurexiti M Front Oncol	31552180	Abudurexiti M	MARCH7	NA
Abudurexiti M Front Oncol	31552180	Abudurexiti M	QPRT	NA
Abudurexiti M Front Oncol	31552180	Abudurexiti M	SARDH	NA
Abudurexiti M Front Oncol	31552180	Abudurexiti M	SUZ12	NA
Abudurexiti M Front Oncol	34122523	Abudurexiti M	YIF1A	NA
Cai H Pathol Oncol Res	34776794	Cai H	HLA-A	-0.0010853
Cai H Pathol Oncol Res	34776794	Cai H	TMEM129	-0.03554
Cai H Pathol Oncol Res	34776794	Cai H	UBE2D1	-0.0832446
Cai H Pathol Oncol Res	34776794	Cai H	UBE2N	-0.0705986
Cai H Pathol Oncol Res	34776794	Cai H	UBE2T	0.01192
Cai H Pathol Oncol Res	34776794	Cai H	USP5	0.0275278
Cao R J Cell Mol Med	33960661	Cao R	APOL1	-0.105983
Cao R J Cell Mol Med	33960661	Cao R	ATF6	0.0301127
Cao R J Cell Mol Med	33960661	Cao R	ATP6V0A1	0.227736
Cao R J Cell Mol Med	33960661	Cao R	EGFR	0.0266207
Cao R J Cell Mol Med	33960661	Cao R	MYC	0.044376
Cao R J Cell Mol Med	33960661	Cao R	P4HB	0.188434
Cao R J Cell Mol Med	33960661	Cao R	SPNS1	0.201991
Cao R J Cell Mol Med	33960661	Cao R	TP53INP1	-0.0358535
Cao R J Cell Mol Med	33960661	Cao R	ZC3H12A	-0.0179228
Cao R J Cell Mol Med	31657881	Cao R	LAMA2	0.0382
Cao R J Cell Mol Med	31657881	Cao R	GPC1	0.0726
Cao R J Cell Mol Med	31657881	Cao R	ECM1	0.0717
Cao R J Cell Mol Med	31657881	Cao R	FBN2	0.0386
Cao R J Cell Mol Med	31657881	Cao R	LRP1	0.0685
Cao R J Cell Mol Med	31657881	Cao R	PVR	0.00903
Cao R J Cell Mol Med	31657881	Cao R	FUCA1	-0.0475
Cao R Mol Ther Oncolytics	34553019	Cao R	APOL1	-0.000128662
Cao R Mol Ther Oncolytics	34553019	Cao R	APOL2	-0.00128481
Cao R Mol Ther Oncolytics	34553019	Cao R	CELSR1	0.00846222
Cao R Mol Ther Oncolytics	34553019	Cao R	GDPD3	0.00159671
Cao R Mol Ther Oncolytics	34553019	Cao R	GMNN	-0.000704431
Cao R Mol Ther Oncolytics	34553019	Cao R	GPC1	0.00191658
Cao R Mol Ther Oncolytics	34553019	Cao R	GSDMB	-0.00495182
Cao R Mol Ther Oncolytics	34553019	Cao R	MXRA7	0.00207765
Cao R Mol Ther Oncolytics	34553019	Cao R	PSMB8	-0.000528113
Cao R Mol Ther Oncolytics	34553019	Cao R	SLC7A11	0.00258453
Cao R Mol Ther Oncolytics	34553019	Cao R	TMPRSS11E	0.00108617
Cao R Mol Ther Oncolytics	34553019	Cao R	ZSCAN16	-0.00285985
Chen F BMC Cancer	33685397	Chen F	EFTUD2	0.6449
Chen F BMC Cancer	33685397	Chen F	GEMIN7	-0.505
Chen F BMC Cancer	33685397	Chen F	OAS1	-0.2456
Chen F BMC Cancer	33685397	Chen F	APOBEC3H	-0.3768
Chen F BMC Cancer	33685397	Chen F	TRIM71	0.531
Chen F BMC Cancer	33685397	Chen F	DARS2	0.3403
Chen F BMC Cancer	33685397	Chen F	YTHDC1	-0.6204
Chen F BMC Cancer	33685397	Chen F	RBMS3	0.4484
Chen H Sci Rep	34404901	Chen H	FPR1	0.149
Chen H Sci Rep	34404901	Chen H	CIITA	-0.238
Chen H Sci Rep	34404901	Chen H	KLRC1	-0.193
Chen H Sci Rep	34404901	Chen H	TNFRSF6B	0.19
Chen H Sci Rep	34404901	Chen H	WFIKKN1	-0.248
Chen H Front Immunol	37325625	Chen H	DCBLD2	0.034589
Chen H Front Immunol	37325625	Chen H	JAM3	0.0346922
Chen H Front Immunol	37325625	Chen H	CSPG4	0.0519582
Chen H Front Immunol	37325625	Chen H	SCEL	0.0481472
Chen H Front Immunol	37325625	Chen H	GOLGA8A	-0.144223
Chen H Front Immunol	37325625	Chen H	CNTN1	0.0242321
Chen H Front Immunol	37325625	Chen H	APLP1	0.0922004
Chen H Front Immunol	37325625	Chen H	PTPRR	-0.0514303
Chen H Front Immunol	37325625	Chen H	POU5F1	0.028173
Chen H Front Immunol	37325625	Chen H	CTSE	0.035686
Chen L Front Oncol	38023241	Chen L	CALR	0.597009
Chen L Front Oncol	38023241	Chen L	IFNB1	-0.668325
Chen L Front Oncol	38023241	Chen L	IFNG	-0.232629
Chen Q Evid Based Complement Alternat Med	36225190	Chen Q	GNG7	-0.491
Chen Q Evid Based Complement Alternat Med	36225190	Chen Q	MXRA7	0.5063
Chen Q Evid Based Complement Alternat Med	36225190	Chen Q	ASB2	-0.33
Chen Q Evid Based Complement Alternat Med	36225190	Chen Q	RPS6KA1	-0.313
Chen Q Evid Based Complement Alternat Med	36225190	Chen Q	CHMP4C	-0.403
Chen Q Evid Based Complement Alternat Med	36225190	Chen Q	PDGFD	0.273
Chen Q Evid Based Complement Alternat Med	36225190	Chen Q	APOL1	-0.219
Chen Q Evid Based Complement Alternat Med	36225190	Chen Q	LYPD3	0.164
Chen W Int J Gen Med	34803395	Chen W	BAK1	-0.01
Chen W Int J Gen Med	34803395	Chen W	GZMB	-0.012
Chen W Int J Gen Med	34803395	Chen W	IRF1	-0.073
Chen W Int J Gen Med	34803395	Chen W	TP63	-0.063
Chen W Int J Gen Med	34803395	Chen W	AIM2	-0.033
Chen W Int J Gen Med	34803395	Chen W	NOD2	0.233
Chen W Int J Gen Med	34803395	Chen W	TNF	-0.114
Chen W Int J Gen Med	34803395	Chen W	GZMA	-0.032
Chen X Heliyon	38076064	Chen X	SRC	-0.171
Chen X Heliyon	38076064	Chen X	CTLA4	-0.303
Chen X Heliyon	38076064	Chen X	CTSE	-0.092
Chen X Heliyon	38076064	Chen X	LAMA2	0.29
Chen X Heliyon	38076064	Chen X	ADAMTSL4	0.12
Chen X Front Genet	32655621	Chen X	CCR9	-0.3339
Chen X Front Genet	32655621	Chen X	HDAC7	-0.39344
Chen X Front Genet	32655621	Chen X	ZAP70	-0.13452
Chen X Front Genet	32655621	Chen X	IL7	-0.18109
Chen X Front Genet	32655621	Chen X	PTGER4	-0.12127
Chen X Front Genet	32655621	Chen X	CDK6	0.12004
Chen X Front Genet	32655621	Chen X	IL10	0.13817
Chen X Front Genet	32655621	Chen X	CTSG	0.08613
Chen X Front Genet	32655621	Chen X	CEBPG	-0.32792
Chen X Front Genet	32655621	Chen X	PF4	0.15675
Chen X Front Genet	32655621	Chen X	MAP3K7	0.31106
Chen X Front Genet	32655621	Chen X	ZBTB16	0.07375
Chen X Front Genet	32655621	Chen X	EREG	0.04388
Chen X Front Genet	32655621	Chen X	RUNX1	-0.13852
Chen X Front Genet	32655621	Chen X	CIITA	-0.08344
Chen Z Genes (Basel)	36421795	Chen Z	AHNAK	0.061576
Chen Z Genes (Basel)	36421795	Chen Z	ARL6IP5	-0.14545
Chen Z Genes (Basel)	36421795	Chen Z	CDK12	0.012258
Chen Z Genes (Basel)	36421795	Chen Z	CSE1L	0.063412
Chen Z Genes (Basel)	36421795	Chen Z	GEMIN2	0.01525
Chen Z Genes (Basel)	36421795	Chen Z	LOX	0.023904
Chen Z Genes (Basel)	36421795	Chen Z	LRP8	0.017421
Chen Z Genes (Basel)	36421795	Chen Z	NID2	0.030739
Chen Z Genes (Basel)	36421795	Chen Z	PALLD	0.102215
Chen Z Genes (Basel)	36421795	Chen Z	RHBDD1	-0.03263
Chen Z Genes (Basel)	36421795	Chen Z	RNF217	0.093989
Chen Z Genes (Basel)	36421795	Chen Z	RRBP1	0.056277
Chen Z Genes (Basel)	36421795	Chen Z	SOGA1	0.016098
Chen Z Genes (Basel)	36421795	Chen Z	XXYLT1	0.005805
Cheng J Comput Biol Med	36335813	Cheng J	EMP1	0.1597
Cheng J Comput Biol Med	36335813	Cheng J	ATP2A3	-0.2137
Cheng J Comput Biol Med	36335813	Cheng J	TRAF5	-0.4585
Cheng S Cell Death Discov	32695477	Cheng S	EMP1	0.24
Cheng S Cell Death Discov	32695477	Cheng S	FGFR1	0.191
Cheng S Cell Death Discov	32695477	Cheng S	CAVIN1	-0.121
Chi M J Exp Clin Cancer Res	35581606	Chi M	FASN	NA
Chi M J Exp Clin Cancer Res	35581606	Chi M	IGFL2	NA
Chi M J Exp Clin Cancer Res	35581606	Chi M	PLOD1	NA
Chi M J Exp Clin Cancer Res	35581606	Chi M	TEAD4	NA
Cui J Cancer Cell Int	35148766	Cui J	IGF2BP3	0.134821
Cui J Cancer Cell Int	35148766	Cui J	YTHDC1	-0.0783829
Cui J Cancer Cell Int	35148766	Cui J	LRPPRC	0.0335498
Cui J Cancer Cell Int	35148766	Cui J	WTAP	-0.0400494
Cui J Cancer Cell Int	35148766	Cui J	FTO	0.137689
Cui J Cancer Cell Int	35148766	Cui J	YTHDF2	-0.00851246
Dai ZT Aging (Albany NY)	33962392	Dai ZT	FER1L4	-0.262991
Dai ZT Aging (Albany NY)	33962392	Dai ZT	RNF128	0.235961
Dai ZT Aging (Albany NY)	33962392	Dai ZT	EPHB6	-0.180646
Dai ZT Aging (Albany NY)	33962392	Dai ZT	FN1	0.0972348
Dai ZT Aging (Albany NY)	33962392	Dai ZT	NFAT2	0.0846589
Deng Y Oncol Lett	33747201	Deng Y	CXCL13	-0.128
Deng Y Oncol Lett	33747201	Deng Y	PNOC	-0.129
Deng Y Oncol Lett	33747201	Deng Y	MAPT	0.248
Deng Y Oncol Lett	33747201	Deng Y	MICB	-0.268
Deng Y Oncol Lett	33747201	Deng Y	PTGER3	0.192
Deng Y Oncol Lett	33747201	Deng Y	IL20RA	-0.186
Deng Y Oncol Lett	33747201	Deng Y	EGR1	0.162
Deng Y Oncol Lett	33747201	Deng Y	FOSL1	0.213
Dong B Front Genet	34512722	Dong B	DCHS1	-0.157445
Dong B Front Genet	34512722	Dong B	PTGIS	0.0531028
Dong B Front Genet	34512722	Dong B	PTPN6	-0.324692
Dong B Front Genet	34512722	Dong B	AIFM3	-0.0717016
Dong B Front Genet	34512722	Dong B	FLRT2	0.114541
Dong B Front Genet	34512722	Dong B	PCSK5	0.0456558
Dong B Front Genet	34512722	Dong B	CLSTN2	0.158547
Dong B Front Genet	34512722	Dong B	HSH2D	-0.116634
Du X Dis Markers	36569221	Du X	AIM2	NA
Du X Dis Markers	36569221	Du X	CASP1	NA
Du X Dis Markers	36569221	Du X	CASP6	NA
Du X Dis Markers	36569221	Du X	CASP9	NA
Du X Dis Markers	36569221	Du X	GSDMB	NA
Du X Dis Markers	36569221	Du X	GSDMD	NA
Du X Dis Markers	36569221	Du X	PRKACA	NA
Fu Y Transl Androl Urol	34159075	Fu Y	PARVB	0.0962
Fu Y Transl Androl Urol	34159075	Fu Y	RAP1B	0.0529
Fu Y Transl Androl Urol	34159075	Fu Y	PIK3CA	-0.0132
Fu Y Transl Androl Urol	34159075	Fu Y	PGF	-0.0604
Fu Y Transl Androl Urol	34159075	Fu Y	VEGFA	0.0294
Fu Y Transl Androl Urol	34159075	Fu Y	SDC1	0.1073
Fu Y Transl Androl Urol	34159075	Fu Y	SPP1	0.1006
Fu Y Transl Androl Urol	34159075	Fu Y	FLNC	0.094
Gao W PeerJ	37123010	Gao W	AKAP7	-0.13
Gao W PeerJ	37123010	Gao W	ARHGAP29	0.03
Gao W PeerJ	37123010	Gao W	EFEMP1	0.07
Gao W PeerJ	37123010	Gao W	EPN2	0.31
Gao W PeerJ	37123010	Gao W	LAMA2	0.16
Gao W PeerJ	37123010	Gao W	RPS6KA1	-0.13
Gao W PeerJ	37123010	Gao W	SLC1A6	0.08
Gao W PeerJ	37123010	Gao W	STIM2	-0.2
Gao W PeerJ	37123010	Gao W	SULT1C2	-0.09
Gao W PeerJ	37123010	Gao W	TMEM109	0.02
Gao W PeerJ	37123010	Gao W	TRABD	-0.06
Gao W PeerJ	37123010	Gao W	ZNRD1	-0.27
Gong Z Aging (Albany NY)	37747262	Gong Z	C2	NA
Gong Z Aging (Albany NY)	37747262	Gong Z	CFB	NA
Gong Z Aging (Albany NY)	37747262	Gong Z	C1QB	NA
Gong Z Aging (Albany NY)	37747262	Gong Z	SERPING1	NA
Gong Z Aging (Albany NY)	37747262	Gong Z	MASP1	NA
Gong Z Aging (Albany NY)	37747262	Gong Z	F8	NA
Gong Z Aging (Albany NY)	37747262	Gong Z	F2R	NA
Gu H Front Cell Dev Biol	35433683	Gu H	PHGDH	0.109
Gu H Front Cell Dev Biol	35433683	Gu H	CD96	-0.117
Gu H Front Cell Dev Biol	35433683	Gu H	SETBP1	0.007
Gu H Front Cell Dev Biol	35433683	Gu H	GALK1	0.077
Gu H Front Cell Dev Biol	35433683	Gu H	DTNA	0.019
Gu H Front Cell Dev Biol	35433683	Gu H	SERPINB2	0.064
Gu H Front Cell Dev Biol	35433683	Gu H	COMP	0.018
Gu H Front Cell Dev Biol	35433683	Gu H	CALM1	0.043
Gu H Front Cell Dev Biol	35433683	Gu H	HEYL	0.111
Gu H Front Cell Dev Biol	35433683	Gu H	CCRN4L	0.022
Gu H Front Cell Dev Biol	35433683	Gu H	FADS2	0.032
Gu H Front Cell Dev Biol	35433683	Gu H	TMEM109	0.083
Gu H Front Cell Dev Biol	35433683	Gu H	CTSE	-0.013
Gu H Front Cell Dev Biol	35433683	Gu H	FAM43A	0.021
Gu H Front Cell Dev Biol	35433683	Gu H	IL9R	-0.022
Gu L Cancers (Basel)	35954405	Gu L	AHNAK	0.005486
Gu L Cancers (Basel)	35954405	Gu L	MAP1B	0.028034
Gu L Cancers (Basel)	35954405	Gu L	LAMA2	0.053639
Gu L Cancers (Basel)	35954405	Gu L	P4HB	0.002214
Gu L Cancers (Basel)	35954405	Gu L	FASN	0.003685
Gu L Cancers (Basel)	35954405	Gu L	GSDMB	-0.05084
Gui Z J Oncol	36245981	Gui Z	SLC7A2	NA
Gui Z J Oncol	36245981	Gui Z	MST1R	NA
Gui Z J Oncol	36245981	Gui Z	CDK6	NA
Gui Z J Oncol	36245981	Gui Z	NXPH4	NA
Gui Z J Oncol	36245981	Gui Z	GRIK2	NA
Gui Z J Oncol	36245981	Gui Z	TRIB3	NA
Gui Z J Oncol	36245981	Gui Z	PBK	NA
Gui Z J Oncol	36245981	Gui Z	ABCA4	NA
Gui Z J Oncol	36245981	Gui Z	FBN2	NA
Gui Z J Oncol	36245981	Gui Z	SCG2	NA
Gui Z J Oncol	36245981	Gui Z	ELN	NA
Gui Z J Oncol	36245981	Gui Z	INCENP	NA
Hou J Front Immunol	36211359	Hou J	CXCL12	0.279
Hou J Front Immunol	36211359	Hou J	AHNAK	0.351
Hou J Front Immunol	36211359	Hou J	AHCY	0.455
Hou J Front Immunol	36211359	Hou J	HOMER1	0.44
Hou Y Microvasc Res	37802365	Hou Y	ECM1	0.11229
Hou Y Microvasc Res	37802365	Hou Y	EFEMP1	0.0676711
Hou Y Microvasc Res	37802365	Hou Y	PDGFRΑ	0.055688
Hou Y Microvasc Res	37802365	Hou Y	SLIT2	0.0266447
Hu J BMC Cancer	36357874	Hu J	VCL	0.1452
Hu J BMC Cancer	36357874	Hu J	ITGB6	-0.0832
Hu J BMC Cancer	36357874	Hu J	COL6A1	0.0077
Hu J BMC Cancer	36357874	Hu J	RAC3	0.2404
Hu J BMC Cancer	36357874	Hu J	PDGFD	0.0817
Hu J BMC Cancer	36357874	Hu J	JUN	0.1192
Hu J BMC Cancer	36357874	Hu J	LAMA2	0.1927
Jiang J J Cell Mol Med	32233022	Jiang J	ACTC1	NA
Jiang J J Cell Mol Med	32233022	Jiang J	FAM129A	NA
Jiang J J Cell Mol Med	32233022	Jiang J	OSBPL10	NA
Jiang J J Cell Mol Med	32233022	Jiang J	EPHA2	NA
Jiang Q Funct Integr Genomics	37423913	Jiang Q	TGFB1I1	0.0068
Jiang Q Funct Integr Genomics	37423913	Jiang Q	ID1	-0.00023
Jiang Q Funct Integr Genomics	37423913	Jiang Q	AKR1B1	0.00092
Jiang X Front Oncol	34692528	Jiang X	NDUFS1	0.1987
Jiang X Front Oncol	34692528	Jiang X	NDUFA1	0.7709
Jiang X Front Oncol	34692528	Jiang X	COX7B	-1.6085
Jiang X Front Oncol	34692528	Jiang X	COX14	-0.0778
Jiang X Front Oncol	34692528	Jiang X	COA5	-0.6124
Jiang X Front Oncol	34692528	Jiang X	ATPAF2	1.1018
Jiang X Front Oncol	34692528	Jiang X	DGUOK	-0.2726
Jiang X Front Oncol	34692528	Jiang X	SUCLA2	0.7184
Jiang X Front Oncol	34692528	Jiang X	DARS2	0.0788
Jiang X Front Oncol	34692528	Jiang X	GARS	0.5303
Jiang X Front Oncol	34692528	Jiang X	IARS2	0.5714
Jiang X Front Oncol	34692528	Jiang X	TRMU	-0.5094
Jiang X Front Oncol	34692528	Jiang X	MRPS16	0.7043
Jiang X Front Oncol	34692528	Jiang X	FRDA	0.4908
Jiang X Front Oncol	34692528	Jiang X	SPG7	-0.1571
Jiang X Front Oncol	34692528	Jiang X	ATAD3	1.1506
Jiang Y Front Cell Dev Biol	35646934	Jiang Y	CD96	-0.23
Jiang Y Front Cell Dev Biol	35646934	Jiang Y	IBSP	0.11
Jiang Y Front Cell Dev Biol	35646934	Jiang Y	LINC01871	-0.1
Jiang Y Front Cell Dev Biol	35646934	Jiang Y	PYHIN1	-0.024
Jiang Y Front Immunol	36275756	Jiang Y	TBXAS1	0.3703
Jiang Y Front Immunol	36275756	Jiang Y	GYPC	0.1809
Jiang Y Front Immunol	36275756	Jiang Y	GAB3	-1.299
Jiang Y Front Immunol	36275756	Jiang Y	HPGDS	0.122
Jiang Y Front Immunol	36275756	Jiang Y	ADORA3	0.3304
Jiang Y Front Immunol	36275756	Jiang Y	FOLR2	0.0236
Jin K Aging (Albany NY)	33465047	Jin K	MMP9	0.0004
Jin K Aging (Albany NY)	33465047	Jin K	RBP7	0.0094
Jin K Aging (Albany NY)	33465047	Jin K	ADIPOQ	0.08
Jin K Aging (Albany NY)	33465047	Jin K	AHNAK	0.0129
Jin K Aging (Albany NY)	33465047	Jin K	OAS1	-0.0163
Jin K Aging (Albany NY)	33465047	Jin K	RAC3	0.0266
Jin K Aging (Albany NY)	33465047	Jin K	SLIT2	-0.196
Jin K Aging (Albany NY)	33465047	Jin K	EDNRA	0.0829
Jin K Aging (Albany NY)	33465047	Jin K	IL34	0.029
Jin K Aging (Albany NY)	33465047	Jin K	PDGFD	0.0469
Jin K Aging (Albany NY)	33465047	Jin K	PPY	0.021
Jin K Aging (Albany NY)	33465047	Jin K	IL17RD	0.0228
Kang Y Front Oncol	33816287	Kang Y	NTSR1	NA
Kang Y Front Oncol	33816287	Kang Y	PRRG3	NA
Kang Y Front Oncol	33816287	Kang Y	CGA	NA
Kang Y Front Oncol	33816287	Kang Y	UNC5C	NA
Kang Y Front Oncol	33816287	Kang Y	LINC00922	NA
Kang Y Front Oncol	33816287	Kang Y	SSX3	NA
Kang Y Front Oncol	33816287	Kang Y	CHRND	NA
Kang Y Front Oncol	33816287	Kang Y	MYBPH	NA
Kang Y Front Oncol	33816287	Kang Y	ROS1	NA
Kang Y Front Oncol	33816287	Kang Y	TNN	NA
Kang Y Front Oncol	33816287	Kang Y	SPANXB1	NA
Kang Y Front Oncol	33816287	Kang Y	CASC22	NA
Kang Y Front Oncol	33816287	Kang Y	C6orf15	NA
Khan SM Heliyon	37876438	Khan SM	MDGA2	NA
Khan SM Heliyon	37876438	Khan SM	DLX1	NA
Khan SM Heliyon	37876438	Khan SM	DSC1	NA
Khan SM Heliyon	37876438	Khan SM	UGT2B4	NA
Khan SM Heliyon	37876438	Khan SM	GNLY	NA
Khan SM Heliyon	37876438	Khan SM	GGT2	NA
Li C Arch Esp Urol	37960960	Li C	TAF10	NA
Li C Arch Esp Urol	37960960	Li C	ABCF2	NA
Li C Arch Esp Urol	37960960	Li C	MRPL42	NA
Li C Arch Esp Urol	37960960	Li C	AAK1	NA
Li C Arch Esp Urol	37960960	Li C	SSB	NA
Li DX Eur J Med Res	36732869	Li DX	EIF4G1	NA
Li DX Eur J Med Res	36732869	Li DX	NUDT11	NA
Li DX Eur J Med Res	36732869	Li DX	NUDT10	NA
Li DX Eur J Med Res	36732869	Li DX	CCNB1	NA
Li H Front Immunol	36211344	Li H	ATP1A4	-0.15
Li H Front Immunol	36211344	Li H	BCAS1	-0.04
Li H Front Immunol	36211344	Li H	BTBD16	-0.13
Li H Front Immunol	36211344	Li H	CACNA1D	-0.06
Li H Front Immunol	36211344	Li H	CTSE	-0.36
Li H Front Immunol	36211344	Li H	CYP4B1	-0.05
Li H Front Immunol	36211344	Li H	CYP4F12	-0.14
Li H Front Immunol	36211344	Li H	FAM3B	-0.02
Li H Front Immunol	36211344	Li H	HNF1B	-0.22
Li H Front Immunol	36211344	Li H	KRT5	0.05
Li H Front Immunol	36211344	Li H	SERPINB3	0.13
Li H Front Immunol	36211344	Li H	SLC30A2	0.29
Li H Front Immunol	36211344	Li H	TOX3	-0.04
Li H Front Immunol	36211344	Li H	UPK3A	0.34
Li H Front Genet	36406127	Li H	TMEM69	0.01
Li H Front Genet	36406127	Li H	OR6W1P	2.25
Li H Front Genet	36406127	Li H	CNNM1	-0.67
Li H Front Genet	36406127	Li H	CEP83	5.68
Li H Front Genet	36406127	Li H	ACTC1	-0.21
Li H Aging (Albany NY)	33323544	Li H	CTSG	0.162
Li H Aging (Albany NY)	33323544	Li H	TREML4	1.167
Li H Aging (Albany NY)	33323544	Li H	KRT1	0.164
Li H Aging (Albany NY)	33323544	Li H	PPBP	-0.326
Li H Front Immunol	36211344	Li H	ATP1A4	-0.15
Li H Front Immunol	36211344	Li H	BCAS1	-0.04
Li H Front Immunol	36211344	Li H	BTBD16	-0.13
Li H Front Immunol	36211344	Li H	CACNA1D	-0.06
Li H Front Immunol	36211344	Li H	CTSE	-0.36
Li H Front Immunol	36211344	Li H	CYP4B1	-0.05
Li H Front Immunol	36211344	Li H	CYP4F12	-0.14
Li H Front Immunol	36211344	Li H	FAM3B	-0.02
Li H Front Immunol	36211344	Li H	HNF1B	-0.22
Li H Front Immunol	36211344	Li H	KRT5	0.05
Li H Front Immunol	36211344	Li H	SERPINB3	0.13
Li H Front Immunol	36211344	Li H	SLC30A2	0.29
Li H Front Immunol	36211344	Li H	TOX3	-0.04
Li H Front Immunol	36211344	Li H	UPK3A	0.34
Li J BMC Cancer	34315402	Li J	SORBS2	0.11061
Li J BMC Cancer	34315402	Li J	GPC2	-0.18866
Li J BMC Cancer	34315402	Li J	SETBP1	0.24538
Li J BMC Cancer	34315402	Li J	FGF11	0.38858
Li J BMC Cancer	34315402	Li J	APOL1	-0.16433
Li J BMC Cancer	34315402	Li J	H1–2	-0.23161
Li P Front Cell Dev Biol	33816497	Li P	ANXA1	0.144493
Li P Front Cell Dev Biol	33816497	Li P	IL22	-0.387236
Li P Front Cell Dev Biol	33816497	Li P	IL9R	-0.103864
Li P Front Cell Dev Biol	33816497	Li P	KLRK1	-0.291035
Li P Front Cell Dev Biol	33816497	Li P	LRP1	0.137268
Li P Front Cell Dev Biol	33816497	Li P	NRG3	0.0900894
Li P Front Cell Dev Biol	33816497	Li P	SEMA6D	0.0918811
Li P Front Cell Dev Biol	33816497	Li P	STAP2	-0.138073
Li T Heliyon	36873527	Li T	PRPF19	0.3116
Li T Heliyon	36873527	Li T	DDB1	0.3758
Li T Heliyon	36873527	Li T	ALKBH3	0.1375
Li T Heliyon	36873527	Li T	EME2	-0.11
Li T Heliyon	36873527	Li T	POLE2	0.1609
Li T Heliyon	36873527	Li T	POLB	0.3469
Li T Heliyon	36873527	Li T	RAD9A	-0.4511
Li X Front Oncol	34966666	Li X	CDO1	0.2758
Li X Front Oncol	34966666	Li X	JUN	0.1851
Li X Front Oncol	34966666	Li X	MAFG	0.4881
Li X Front Oncol	34966666	Li X	PRDX6	0.2629
Li X Front Oncol	34966666	Li X	SCD	0.1766
Li X Front Oncol	34966666	Li X	SLC2A12	0.2825
Li X Front Oncol	34966666	Li X	TUBE1	-0.632
Li X Front Oncol	34966666	Li X	TXNRD1	-0.1586
Li X Front Oncol	34012914	Li X	FPR1	0.234
Li X Front Oncol	34012914	Li X	TNFAIP6	0.051
Li X Front Oncol	34012914	Li X	GFPT2	0.145
Li X Front Oncol	34012914	Li X	IL-10	0.106
Li X Front Oncol	34012914	Li X	ZNF683	-0.172
Li Y BMC Cancer	37872487	Li Y	ADAMTS9	0.00414
Li Y BMC Cancer	37872487	Li Y	CSPG4	0.00222
Li Y BMC Cancer	37872487	Li Y	ECM1	0.00172
Li Y BMC Cancer	37872487	Li Y	FBN1	0.00264
Li Y BMC Cancer	37872487	Li Y	LAMA2	0.05274
Li Y BMC Cancer	37872487	Li Y	PXDNL	0.24454
Li Y BMC Cancer	37872487	Li Y	SERPINF1	4e-05
Li Y Sci Rep	37949863	Li Y	CA12	-0.083
Li Y Sci Rep	37949863	Li Y	GJB2	0.082
Li Y Sci Rep	37949863	Li Y	UGT1A10	0.056
Li Y Sci Rep	37949863	Li Y	ITIH2	0.013
Li Y Sci Rep	37949863	Li Y	KIR3DL3	-0.027
Li Y Sci Rep	37949863	Li Y	CXCL13	-0.112
Li Y Sci Rep	37949863	Li Y	SOCS1	-0.04
Li Y Sci Rep	37949863	Li Y	LCT	-0.032
Li Y Sci Rep	37949863	Li Y	CA4	-0.021
Li Y Sci Rep	37949863	Li Y	USP17L1P	0.034
Li Y Sci Rep	37949863	Li Y	CHRM2	-0.019
Li Y Sci Rep	37949863	Li Y	ITGA5	0.266
Li Y Sci Rep	37949863	Li Y	CD274	-0.094
Li Y Sci Rep	37949863	Li Y	MT1E	0.113
Li Y Sci Rep	37949863	Li Y	WNT2	-0.061
Li Y Sci Rep	37949863	Li Y	B3GNT4	0.017
Li Y Sci Rep	37949863	Li Y	SPINK14	0.032
Li Y Sci Rep	37949863	Li Y	MUC5B	0.029
Lin F Inflamm Res	37578544	Lin F	APOL6	-0.13061
Lin F Inflamm Res	37578544	Lin F	CIITA	-0.00307069
Lin F Inflamm Res	37578544	Lin F	ETV7	-0.129506
Lin F Inflamm Res	37578544	Lin F	SH2D2A	-0.343916
Lin G Bioengineered	34116604	Lin G	BGN	0.001035
Lin G Bioengineered	34116604	Lin G	GRK5	0.08818
Lin G Bioengineered	34116604	Lin G	IL32	-0.01236
Lin G Bioengineered	34116604	Lin G	SREBF1	0.008825
Ling Y Int J Immunopathol Pharmacol	37011378	Ling Y	CBX7	NA
Ling Y Int J Immunopathol Pharmacol	37011378	Ling Y	MAP1B	NA
Ling Y Int J Immunopathol Pharmacol	37011378	Ling Y	MXRA7	NA
Ling Y Int J Immunopathol Pharmacol	37011378	Ling Y	RAC3	NA
Ling Y Int J Immunopathol Pharmacol	37011378	Ling Y	ARHGAP6	NA
Ling Y Int J Immunopathol Pharmacol	37011378	Ling Y	HMGA1	NA
Ling Y Int J Immunopathol Pharmacol	37011378	Ling Y	ZNF106	NA
Ling Y Int J Immunopathol Pharmacol	37011378	Ling Y	PDGFRA	NA
Ling Y Int J Immunopathol Pharmacol	37011378	Ling Y	TMTC1	NA
Ling Y Int J Immunopathol Pharmacol	37011378	Ling Y	ELN	NA
Ling Y Int J Immunopathol Pharmacol	37011378	Ling Y	ARHGEF26	NA
Ling Y Int J Immunopathol Pharmacol	37011378	Ling Y	RPS6KA1	NA
Ling Y Int J Immunopathol Pharmacol	37011378	Ling Y	ERC1	NA
Ling Y Int J Immunopathol Pharmacol	37011378	Ling Y	GNG5	NA
Ling Y Int J Immunopathol Pharmacol	37011378	Ling Y	MAP3K8	NA
Ling Y Int J Immunopathol Pharmacol	37011378	Ling Y	EPHB1	NA
Ling Y Int J Immunopathol Pharmacol	37011378	Ling Y	ID2	NA
Ling Y Int J Immunopathol Pharmacol	37011378	Ling Y	MYC	NA
Ling Y Int J Immunopathol Pharmacol	37011378	Ling Y	ARHGEF6	NA
Ling Y Int J Immunopathol Pharmacol	37011378	Ling Y	SCD	NA
Ling Y Int J Immunopathol Pharmacol	37011378	Ling Y	LDLR	NA
Ling Y Int J Immunopathol Pharmacol	37011378	Ling Y	TXNIP	NA
Ling Y Int J Immunopathol Pharmacol	37011378	Ling Y	TPD52L1	NA
Ling Y Int J Immunopathol Pharmacol	37011378	Ling Y	AHNAK2	NA
Ling Y Int J Immunopathol Pharmacol	37011378	Ling Y	GOLGA8A	NA
Ling Y Int J Immunopathol Pharmacol	37011378	Ling Y	FBN2	NA
Ling Y Int J Immunopathol Pharmacol	37011378	Ling Y	GJA1	NA
Ling Y Int J Immunopathol Pharmacol	37011378	Ling Y	CSAG1	NA
Liu D PeerJ	32742772	Liu D	ANXA1	0.3024
Liu D PeerJ	32742772	Liu D	TPST1	0.1494
Liu D PeerJ	32742772	Liu D	PSMB10	-0.4377
Liu D PeerJ	32742772	Liu D	DLEU1	0.4875
Liu D PeerJ	32742772	Liu D	miR-497-5p	0.4262
Liu G Aging (Albany NY)	37988196	Liu G	COL5A2	0.000826
Liu G Aging (Albany NY)	37988196	Liu G	JAG1	0.001819
Liu G Aging (Albany NY)	37988196	Liu G	MSX1	0.001473
Liu G Aging (Albany NY)	37988196	Liu G	OLR1	0.000833
Liu G Aging (Albany NY)	37988196	Liu G	STC1	0.000714
Liu J Front Pharmacol	37818187	Liu J	ADAMTS16	NA
Liu J Front Pharmacol	37818187	Liu J	ADAMTSL1	NA
Liu J Front Pharmacol	37818187	Liu J	AGER	NA
Liu J Front Pharmacol	37818187	Liu J	ALG1	NA
Liu J Front Pharmacol	37818187	Liu J	CGA	NA
Liu J Front Pharmacol	37818187	Liu J	COPZ2	NA
Liu J Front Pharmacol	37818187	Liu J	DAD1	NA
Liu J Front Pharmacol	37818187	Liu J	FOLR1	NA
Liu J Front Pharmacol	37818187	Liu J	GALK1	NA
Liu J Front Pharmacol	37818187	Liu J	GFPT2	NA
Liu J Front Pharmacol	37818187	Liu J	GPC1	NA
Liu J Front Pharmacol	37818187	Liu J	INS	NA
Liu J Front Pharmacol	37818187	Liu J	KDELR2	NA
Liu J Front Pharmacol	37818187	Liu J	LMAN1	NA
Liu J Front Pharmacol	37818187	Liu J	MAPK3	NA
Liu J Front Pharmacol	37818187	Liu J	NOTCH3	NA
Liu J Front Pharmacol	37818187	Liu J	SPTBN2	NA
Liu J Front Pharmacol	37818187	Liu J	TMTC1	NA
Liu J Front Pharmacol	37818187	Liu J	TUBA1A	NA
Liu J Front Pharmacol	37818187	Liu J	TUBAL3	NA
Liu J BMC Cancer	37349696	Liu J	SIRI	0.283542
Liu J BMC Cancer	37349696	Liu J	PLR	0.273923
Liu Q Front Genet	35422849	Liu Q	SP6	-0.198259
Liu Q Front Genet	35422849	Liu Q	BLOC1S3	-0.463647
Liu Q Front Genet	35422849	Liu Q	ATP6V1B1	0.16347
Liu Q Front Genet	35422849	Liu Q	TSPAN7	0.163079
Liu Q Front Genet	35422849	Liu Q	PAQR6	-0.336672
Liu Q Front Genet	35422849	Liu Q	TRIM59	-0.707581
Liu Q Front Genet	35422849	Liu Q	RUNX2	0.506938
Liu Q Front Genet	35422849	Liu Q	NXPH4	0.223757
Liu Q Front Genet	35422849	Liu Q	AIM2	-0.15605
Liu Q Front Genet	35422849	Liu Q	CGB5	0.189039
Liu Q Front Genet	35422849	Liu Q	FASN	0.313643
Liu Q Front Genet	35422849	Liu Q	FADS1	0.154424
Liu Q Front Genet	35422849	Liu Q	RAC3	0.230587
Liu Q Front Genet	35422849	Liu Q	HLA-G	-0.280808
Liu Q Front Genet	35422849	Liu Q	PRKY	-0.216781
Liu X Funct Integr Genomics	37676513	Liu X	ATIC	0.24
Liu X Funct Integr Genomics	37676513	Liu X	INS	0.039
Liu X Funct Integr Genomics	37676513	Liu X	MTHFD1L	0.285
Liu X Environ Toxicol	37647346	Liu X	JUN	NA
Liu X Environ Toxicol	37647346	Liu X	SYT1	NA
Liu X Environ Toxicol	37647346	Liu X	MAP3K8	NA
Liu X Environ Toxicol	37647346	Liu X	GALNT14	NA
Liu X Environ Toxicol	37647346	Liu X	TCIRG1	NA
Liu X Environ Toxicol	37647346	Liu X	SKAP1	NA
Liu Y Am J Transl Res	36505302	Liu Y	KRT1	0.06
Liu Y Am J Transl Res	36505302	Liu Y	DSG3	0.05
Liu Y Am J Transl Res	36505302	Liu Y	BCL2L14	-0.68
Liu Y Am J Transl Res	36505302	Liu Y	ALDH1L2	0.12
Liu Y Am J Transl Res	36505302	Liu Y	CTSE	-0.05
Liu Y Am J Transl Res	36505302	Liu Y	SULT1E1	-0.01
Liu Y Am J Transl Res	36505302	Liu Y	GSDMB	-0.23
Liu Y Am J Transl Res	36505302	Liu Y	PCOLCE2	0.06
Liu Z Front Genet	36506302	Liu Z	ZBTB41	0.692453
Liu Z Front Genet	36506302	Liu Z	PRMT6	0.617085
Liu Z Front Genet	36506302	Liu Z	DDX10	0.543223
Liu Z Front Genet	36506302	Liu Z	RPL17	0.3934
Liu Z Front Genet	36506302	Liu Z	FANCF	-0.29078
Liu Z Front Genet	36506302	Liu Z	MARS2	-0.39922
Liu Z Front Genet	36506302	Liu Z	HMGN4	-0.42016
Liu Z Front Genet	36506302	Liu Z	MRFAP1L1	-0.43038
Liu Z Front Genet	36506302	Liu Z	RBM34	-0.60586
Liu Z Front Genet	36506302	Liu Z	RSBN1L	-0.69634
Liu Z Front Immunol	34484235	Liu Z	CASP6	-0.133147
Liu Z Front Immunol	34484235	Liu Z	ANKZF1	-0.0986837
Liu Z Front Immunol	34484235	Liu Z	SDC4	-0.0604807
Liu Z Front Immunol	34484235	Liu Z	CCNG2	-0.0544276
Liu Z Front Immunol	34484235	Liu Z	HS3ST1	-0.0491639
Liu Z Front Immunol	34484235	Liu Z	VEGFA	-0.0215315
Liu Z Front Immunol	34484235	Liu Z	WISP2	0.00862342
Liu Z Front Immunol	34484235	Liu Z	SLC2A3	0.0229906
Liu Z Front Immunol	34484235	Liu Z	HEXA	0.0431859
Liu Z Front Immunol	34484235	Liu Z	STC1	0.0594234
Liu Z Front Immunol	34484235	Liu Z	GAPDH	0.0822605
Liu Z Front Immunol	34484235	Liu Z	SRPX	0.0901126
Liu Z Front Immunol	34484235	Liu Z	HDLBP	0.121624
Liu Z Front Immunol	34484235	Liu Z	AKAP12	0.132675
Liu Z Front Immunol	34484235	Liu Z	SLC2A1	0.156225
Liu Z Front Immunol	34484235	Liu Z	GALK1	0.211365
Liu Z Front Immunol	34975891	Liu Z	MAP2K1	NA
Liu Z Front Immunol	34975891	Liu Z	PPP2CB	NA
Liu Z Front Immunol	34975891	Liu Z	LRRC32	NA
Liu Z Front Immunol	34975891	Liu Z	ID2	NA
Liu Z Front Immunol	34975891	Liu Z	FNTA	NA
Liu Z Front Immunol	34484235	Liu Z	CASP6	-0.133147
Liu Z Front Immunol	34484235	Liu Z	ANKZF1	-0.0986837
Liu Z Front Immunol	34484235	Liu Z	SDC4	-0.0604807
Liu Z Front Immunol	34484235	Liu Z	CCNG2	-0.0544276
Liu Z Front Immunol	34484235	Liu Z	HS3ST1	-0.0491639
Liu Z Front Immunol	34484235	Liu Z	VEGFA	-0.0215315
Liu Z Front Immunol	34484235	Liu Z	WISP2	0.00862342
Liu Z Front Immunol	34484235	Liu Z	SLC2A3	0.0229906
Liu Z Front Immunol	34484235	Liu Z	HEXA	0.0431859
Liu Z Front Immunol	34484235	Liu Z	STC1	0.0594234
Liu Z Front Immunol	34484235	Liu Z	GAPDH	0.0822605
Liu Z Front Immunol	34484235	Liu Z	SRPX	0.0901126
Liu Z Front Immunol	34484235	Liu Z	HDLBP	0.121624
Liu Z Front Immunol	34484235	Liu Z	AKAP12	0.132675
Liu Z Front Immunol	34484235	Liu Z	SLC2A1	0.156225
Liu Z Front Immunol	34484235	Liu Z	GALK1	0.211365
Liu Z Gene	35710083	Liu Z	MYH11	NA
Liu Z Gene	35710083	Liu Z	MAF1	NA
Liu Z Gene	35710083	Liu Z	CBY1	NA
Liu Z Gene	35710083	Liu Z	NUP50	NA
Liu Z Gene	35710083	Liu Z	PRKRIP1	NA
Liu Z Gene	35710083	Liu Z	CBLB	NA
Liu Z Gene	35710083	Liu Z	SLC7A6	NA
Liu Z Gene	35710083	Liu Z	LDLRAD3	NA
Liu Z Gene	35710083	Liu Z	MARK1	NA
Liu Z Gene	35710083	Liu Z	INO80E	NA
Luo C Front Oncol	34150627	Luo C	ALDH1L2	0.0966266
Luo C Front Oncol	34150627	Luo C	ANXA1	0.0355942
Luo C Front Oncol	34150627	Luo C	CERCAM	0.0168008
Luo C Front Oncol	34150627	Luo C	GNA12	0.00665547
Luo C Front Oncol	34150627	Luo C	PLOD1	0.00360781
Luo C Front Oncol	34150627	Luo C	GSDMB	-0.175525
Luo Q Biomed Res Int	32802870	Luo Q	BECLIN	1.28459
Luo Q Biomed Res Int	32802870	Luo Q	EGFR	0.286373
Luo Q Biomed Res Int	32802870	Luo Q	PKCALPHA	0.242223
Luo Q Biomed Res Int	32802870	Luo Q	SRC	-0.240328
Luo Q Biomed Res Int	32802870	Luo Q	ANNEXIN1	0.293178
Luo Q Biomed Res Int	32802870	Luo Q	AXL	0.555691
Lv Z Genomics	33711453	Lv Z	TAP2	-0.0426
Lv Z Genomics	33711453	Lv Z	ADIPOQ	0.0915
Lv Z Genomics	33711453	Lv Z	AHNAK	0.0219
Lv Z Genomics	33711453	Lv Z	RAC3	0.0273
Lv Z Genomics	33711453	Lv Z	CORT	-0.9262
Lv Z Genomics	33711453	Lv Z	KITLG	0.03
Lv Z Genomics	33711453	Lv Z	ADRB2	-0.2138
Lv Z Genomics	33711453	Lv Z	AGTR1	0.1153
Ma J BMC Urol	38172792	Ma J	MYBPH	NA
Ma J BMC Urol	38172792	Ma J	SOST	NA
Ma J BMC Urol	38172792	Ma J	SPRR2A	NA
Ma J BMC Urol	38172792	Ma J	CRNN	NA
Ma J BMC Urol	38172792	Ma J	CYP4F8	NA
Ma J BMC Urol	38172792	Ma J	PDZD3	NA
Ma J BMC Urol	38172792	Ma J	CRTAC1	NA
Ma J BMC Urol	38172792	Ma J	LRTM1	NA
Ma X Comb Chem High Throughput Screen	37653625	Ma X	PVR	0.356783
Ma X Comb Chem High Throughput Screen	37653625	Ma X	HECTD1	0.507022
Ma X Comb Chem High Throughput Screen	37653625	Ma X	NFATC1	0.293284
Ma X Comb Chem High Throughput Screen	37653625	Ma X	RAC3	0.183018
Ma X Comb Chem High Throughput Screen	37653625	Ma X	GATA2	-0.159472
Ma X Comb Chem High Throughput Screen	37653625	Ma X	BLOC1S3	-0.37875
Mou Z Front Genet	33424916	Mou Z	PAM	0.005734
Mou Z Front Genet	33424916	Mou Z	SLC16A3	0.004647
Mou Z Front Genet	33424916	Mou Z	STC1	0.005327
Mou Z Front Genet	33424916	Mou Z	CLDN9	0.010418
Mou Z Front Genet	33424916	Mou Z	TPI1	0.001106
Mou Z Front Genet	33424916	Mou Z	HDAC4	0.176777
Mou Z Front Genet	33424916	Mou Z	KDELR3	0.009246
Mou Z Front Genet	33424916	Mou Z	CASP6	-0.014811
Mou Z Front Genet	33424916	Mou Z	CHST6	0.093539
Mou Z Front Genet	33424916	Mou Z	VCAN	0.004233
Nie S Front Surg	35478725	Nie S	CERCAM	0.0035
Nie S Front Surg	35478725	Nie S	POLR1H	-0.0294
Nie S Front Surg	35478725	Nie S	KCNJ15	-0.0172
Nie S Front Surg	35478725	Nie S	GSDMB	-0.0109
Nie S Front Surg	35478725	Nie S	EHBP1	0.0295
Nie S Front Surg	35478725	Nie S	TRIM38	-0.03
Ning XH Biomed Res Int	33150179	Ning XH	ZNF382	0.2337
Ning XH Biomed Res Int	33150179	Ning XH	GALR1	0.4722
Ning XH Biomed Res Int	33150179	Ning XH	SMCHD1	4.0402
Pan G Heliyon	38356551	Pan G	COL5A1	0.14
Pan G Heliyon	38356551	Pan G	DIRAS3	0.28
Pan G Heliyon	38356551	Pan G	NKG7	-0.23
Pan G Heliyon	38356551	Pan G	POLR3G	0.3
Peng S Sci Rep	35140317	Peng S	APOL1	-0.0019
Peng S Sci Rep	35140317	Peng S	DIRAS3	0.0775
Peng S Sci Rep	35140317	Peng S	NAMPT	0.0127
Peng S Sci Rep	35140317	Peng S	P4HB	0.003
Peng S Sci Rep	35140317	Peng S	SPHK1	0.012
Qiu H Front Genet	32117435	Qiu H	RBP7	0.0044
Qiu H Front Genet	32117435	Qiu H	PDGFRA	0.0021
Qiu H Front Genet	32117435	Qiu H	AHNAK	0.0054
Qiu H Front Genet	32117435	Qiu H	OAS1	-0.0021
Qiu H Front Genet	32117435	Qiu H	RAC3	0.0043
Qiu H Front Genet	32117435	Qiu H	EDNRA	0.0142
Qiu H Front Genet	32117435	Qiu H	SH3BP2	-0.0019
Qiu T Genomics	35714826	Qiu T	NIT2	-0.514
Qiu T Genomics	35714826	Qiu T	GPD2	-0.23
Qiu T Genomics	35714826	Qiu T	DAO	0.921
Qiu T Genomics	35714826	Qiu T	GAMT	0.243
Qiu T Genomics	35714826	Qiu T	HYI	-0.28
Qiu T Genomics	35714826	Qiu T	GALK1	0.308
Qiu T Genomics	35714826	Qiu T	GLYCTK	-0.311
Qiu T Genomics	35714826	Qiu T	AHCY	0.596
Qiu T Genomics	35714826	Qiu T	MTHFD2L	-0.427
Qiu T Genomics	35714826	Qiu T	AKR1B1	0.159
Qiu T Genomics	35714826	Qiu T	TAT	-1.569
Qiu T Genomics	35714826	Qiu T	EPHX1	0.219
Qiu T Genomics	35714826	Qiu T	PGM3	0.497
Qiu T Genomics	35714826	Qiu T	PISD	-0.338
Qiu T Genomics	35714826	Qiu T	ZNRD1	-0.514
Qiu T Genomics	35714826	Qiu T	POLR3G	0.404
Qu G Oxid Med Cell Longev	36211821	Qu G	PTPN6	-0.2
Qu G Oxid Med Cell Longev	36211821	Qu G	IKZF3	-0.02
Qu G Oxid Med Cell Longev	36211821	Qu G	HDLBP	0.09
Qu G Oxid Med Cell Longev	36211821	Qu G	EMC1	0.01
Ren C J Cancer Res Clin Oncol	37668798	Ren C	LRRC49	-0.921042
Ren C J Cancer Res Clin Oncol	37668798	Ren C	RWDD1	-0.937784
Ren C J Cancer Res Clin Oncol	37668798	Ren C	NPC1	0.552308
Shen C Artif Cells Nanomed Biotechnol	33459039	Shen C	ANXA6	0.0082
Shen C Artif Cells Nanomed Biotechnol	33459039	Shen C	AHNAK	0.0161
Shen C Artif Cells Nanomed Biotechnol	33459039	Shen C	CACYBP	0.0252
Shen C Artif Cells Nanomed Biotechnol	33459039	Shen C	STAT1	-0.0079
Shen C Artif Cells Nanomed Biotechnol	33459039	Shen C	CALR	0.0011
Shen C Dis Markers	33456631	Shen C	AHNAK	0.0009
Shen C Dis Markers	33456631	Shen C	NR2F6	-0.006
Shi WW Front Oncol	36033441	Shi WW	MMAB	0.1739
Shi WW Front Oncol	36033441	Shi WW	NDEL1	0.1145
Shi WW Front Oncol	36033441	Shi WW	SLC25A15	0.0077
Shi WW Front Oncol	36033441	Shi WW	PPP2CB	0.0465
Shi WW Front Oncol	36033441	Shi WW	PSMA7	0.021
Shi WW Front Oncol	36033441	Shi WW	PSMB5	0.0355
Shi WW Front Oncol	36033441	Shi WW	REXO2	0.0097
Shi WW Front Oncol	36033441	Shi WW	ARID3A	0.0387
Shi WW Front Oncol	36033441	Shi WW	CUL4A	0.0648
Shi WW Front Oncol	36033441	Shi WW	FBXO31	0.0579
Shi WW Front Oncol	36033441	Shi WW	PLK2	0.0086
Shi WW Front Oncol	36033441	Shi WW	PRPF19	0.4539
Shi WW Front Oncol	36033441	Shi WW	RGCC	0.064
Shi WW Front Oncol	36033441	Shi WW	TIPIN	0.056
Shi WW Front Oncol	36033441	Shi WW	ANAPC4	-0.1681
Shi WW Front Oncol	36033441	Shi WW	B9D2	-0.019
Shi WW Front Oncol	36033441	Shi WW	PSMB10	-0.1493
Shi WW Front Oncol	36033441	Shi WW	PSMB8	-0.0427
Shi WW Front Oncol	36033441	Shi WW	RAD9A	-0.1605
Shi WW Front Oncol	36033441	Shi WW	CHMP4C	-0.1641
Shi WW Front Oncol	36033441	Shi WW	DDX39B	-0.4224
Shi WW Front Oncol	36033441	Shi WW	FBXO6	-0.084
Shi WW Front Oncol	36033441	Shi WW	THOC1	-0.027
Song T Front Oncol	36059672	Song T	CYP1B1	0.0516278
Song T Front Oncol	36059672	Song T	FADS1	0.0694878
Song T Front Oncol	36059672	Song T	CPT1B	-0.284173
Song T Front Oncol	36059672	Song T	EPHX1	0.102797
Song T Front Oncol	36059672	Song T	ACSBG2	-0.408701
Song T Front Oncol	36059672	Song T	FASN	0.177531
Song T Front Oncol	36059672	Song T	ACSL6	0.228151
Song X Front Cell Dev Biol	35265613	Song X	TCIRG1	-0.18775
Song X Front Cell Dev Biol	35265613	Song X	CTSE	-0.073
Song X Front Cell Dev Biol	35265613	Song X	ATP6V0A1	0.33856
Song X Front Cell Dev Biol	35265613	Song X	CYP2C8	-0.37089
Song X Front Cell Dev Biol	35265613	Song X	RNF19A	-0.30306
Song X Front Cell Dev Biol	35265613	Song X	CYP4Z1	-0.27636
Song X Front Cell Dev Biol	35265613	Song X	YPEL5	-0.35016
Song X Front Cell Dev Biol	35265613	Song X	PLOD1	0.17559
Song X Front Cell Dev Biol	35265613	Song X	BMP6	0.25065
Song X Front Cell Dev Biol	35265613	Song X	CAST	0.23398
Song X Front Cell Dev Biol	35265613	Song X	SCD	0.13313
Song X Front Cell Dev Biol	35265613	Song X	IFNG	-0.52087
Song X Front Cell Dev Biol	35265613	Song X	ASIC3	-0.57726
Song Z Sci Rep	38332160	Song Z	CALR	0.405279
Song Z Sci Rep	38332160	Song Z	FASN	0.258103
Song Z Sci Rep	38332160	Song Z	FOSL1	0.137116
Song Z Sci Rep	38332160	Song Z	JUN	0.18009
Song Z Sci Rep	38332160	Song Z	LYPD1	-0.297295
Song Z Sci Rep	38332160	Song Z	MST1R	-0.158806
Song Z Sci Rep	38332160	Song Z	SATB1	-0.258124
Sun J Front Oncol	34557413	Sun J	TFRC	0.00144
Sun J Front Oncol	34557413	Sun J	G6PD	0.00255
Sun J Front Oncol	34557413	Sun J	SLC38A1	-0.00415
Sun J Front Oncol	34557413	Sun J	ZEB1	0.04419
Sun J Front Oncol	34557413	Sun J	SCD	0.001382
Sun J Front Oncol	34557413	Sun J	SRC	-0.00382
Sun J Front Oncol	34557413	Sun J	PRDX6	0.001288
Sun S J Transl Med	34579753	Sun S	MAPK10	-0.001
Sun S J Transl Med	34579753	Sun S	RAC3	0.002
Sun S J Transl Med	34579753	Sun S	PPP2CB	0.001
Sun X Front Genet	35846128	Sun X	DTX3L	-0.49
Sun X Front Genet	35846128	Sun X	CNTN1	0.23
Sun X Front Genet	35846128	Sun X	ENO1	0.412
Sun X Front Genet	35846128	Sun X	GATA3	-0.107
Sun X Front Genet	35846128	Sun X	MAGEA1	0.146
Sun X Front Genet	35846128	Sun X	SORBS2	0.284
Sun X Cancer Cell Int	33962639	Sun X	SLC2A3	0.119
Sun X Cancer Cell Int	33962639	Sun X	ALDOB	-0.387
Sun X Cancer Cell Int	33962639	Sun X	FOXO3	0.32
Sun X Cancer Cell Int	33962639	Sun X	SDC4	-0.216
Sun X Cancer Cell Int	33962639	Sun X	VEGFA	-0.227
Sun X Cancer Cell Int	33962639	Sun X	EGFR	0.165
Sun X Cancer Cell Int	33962639	Sun X	GPC1	0.232
Tan Z J Transl Med	36973787	Tan Z	PCOLCE2	0.0987618
Tan Z J Transl Med	36973787	Tan Z	MAP1B	0.0463573
Tan Z J Transl Med	36973787	Tan Z	ELN	0.0168633
Tang C J Transl Med	33985530	Tang C	ADCY7	NA
Tang C J Transl Med	33985530	Tang C	KCNH2	NA
Tang C J Transl Med	33985530	Tang C	ATP1A4	NA
Tang C J Transl Med	33985530	Tang C	B3GALT2	NA
Tang C J Transl Med	33985530	Tang C	GFPT2	NA
Tang C J Transl Med	33985530	Tang C	CLIC3	NA
Tang C J Transl Med	33985530	Tang C	TRPV2	NA
Tang C J Transl Med	33985530	Tang C	MBOAT2	NA
Tang C J Transl Med	33985530	Tang C	KCNJ15	NA
Tang C J Transl Med	33985530	Tang C	G6PD	NA
Tang C J Transl Med	33985530	Tang C	CLIC6	NA
Tang C J Transl Med	33985530	Tang C	TAP1	NA
Tang C J Transl Med	33985530	Tang C	PLCD3	NA
Tu Y Front Cell Dev Biol	36120583	Tu Y	GSDMB	-0.03
Tu Y Front Cell Dev Biol	36120583	Tu Y	CASP9	-0.1129
Tu Y Front Cell Dev Biol	36120583	Tu Y	GSDMD	-0.0042
Tu Y Front Cell Dev Biol	36120583	Tu Y	CASP8	-0.0243
Tu Y Front Cell Dev Biol	36120583	Tu Y	AIM2	-0.0023
Tu Y Front Cell Dev Biol	36120583	Tu Y	CASP1	-0.009
Wang C Front Genet	35251120	Wang C	AHNAK	NA
Wang C Front Genet	35251120	Wang C	OAS1	NA
Wang C Front Genet	35251120	Wang C	NGF	NA
Wang C Front Genet	35251120	Wang C	PPY	NA
Wang C Front Genet	35251120	Wang C	SCG2	NA
Wang D Curr Urol	37994343	Wang D	IGF1	0.363
Wang D Curr Urol	37994343	Wang D	NGF	0.188
Wang D Curr Urol	37994343	Wang D	GCLM	0.171
Wang D Curr Urol	37994343	Wang D	PYCR1	0.112
Wang D Curr Urol	37994343	Wang D	EFEMP1	0.091
Wang D Curr Urol	37994343	Wang D	APOC3	-0.179
Wang D Curr Urol	37994343	Wang D	IFNB1	-2.907
Wang H Eur J Med Res	38217031	Wang H	TPM1	NA
Wang H Eur J Med Res	38217031	Wang H	RAC3	NA
Wang H Eur J Med Res	38217031	Wang H	S100A7	NA
Wang H Transl Cancer Res	36523302	Wang H	SLC1A6	0.016
Wang H Transl Cancer Res	36523302	Wang H	CCL17	-0.007
Wang H Transl Cancer Res	36523302	Wang H	UPK3A	0.001
Wang H Transl Cancer Res	36523302	Wang H	UGT2B4	-2.162
Wang H Transl Cancer Res	36523302	Wang H	SLC19A3	0.448
Wang J Aging (Albany NY)	37950728	Wang J	SLCO3A1	NA
Wang J Aging (Albany NY)	37950728	Wang J	ANXA1	NA
Wang J Aging (Albany NY)	37950728	Wang J	TENM3	NA
Wang J Aging (Albany NY)	37950728	Wang J	EHBP1	NA
Wang J Aging (Albany NY)	37950728	Wang J	LSAMP	NA
Wang J Front Immunol	36439109	Wang J	PTHLH	0.3738
Wang J Front Immunol	36439109	Wang J	BHMT2	0.675
Wang J Front Immunol	36439109	Wang J	NGFR	0.1128
Wang J Heliyon	36582677	Wang J	LATS2	0.4097
Wang J Heliyon	36582677	Wang J	MTHFD2	0.2446
Wang J Heliyon	36582677	Wang J	VAMP8	0.2262
Wang J Heliyon	36582677	Wang J	IRF5	-0.1809
Wang J Heliyon	36582677	Wang J	RIPK2	-0.2269
Wang J Heliyon	36582677	Wang J	HLA-G	-0.2476
Wang J Heliyon	36582677	Wang J	APOL6	-0.3725
Wang J Heliyon	36582677	Wang J	PTPN6	-0.3751
Wang L Funct Integr Genomics	35896848	Wang L	CDK6	0.21069
Wang L Funct Integr Genomics	35896848	Wang L	EGFR	0.25723
Wang L Funct Integr Genomics	35896848	Wang L	IGF1	0.16223
Wang L Funct Integr Genomics	35896848	Wang L	ITGB7	-0.43638
Wang L Funct Integr Genomics	35896848	Wang L	PDGFRA	0.14593
Wang L Funct Integr Genomics	35896848	Wang L	RPS6	0.29439
Wang L Funct Integr Genomics	35896848	Wang L	VWF	0.19365
Wang L Cancer Cell Int	31516386	Wang L	ARHGDIB	4.53391
Wang L Cancer Cell Int	31516386	Wang L	LINC00526	1.9995
Wang L Cancer Cell Int	31516386	Wang L	IDH2	-2.04844
Wang L Cancer Cell Int	31516386	Wang L	ARL14	0.779318
Wang L Cancer Cell Int	31516386	Wang L	GSTM2	-1.3752
Wang L Cancer Cell Int	31516386	Wang L	LURAP1	-1.50419
Wang SS Onco Targets Ther	31190871	Wang SS	JUN	NA
Wang SS Onco Targets Ther	31190871	Wang SS	MYC	NA
Wang SS Onco Targets Ther	31190871	Wang SS	ITGA3	NA
Wang W Front Oncol	36620542	Wang W	HEPH	0.0649295
Wang W Front Oncol	36620542	Wang W	LOXL2	0.00112845
Wang W Front Oncol	36620542	Wang W	MOXD1	0.0442204
Wang W Front Oncol	36620542	Wang W	S100A5	-0.0793933
Wang W Front Oncol	36620542	Wang W	SNAI3	-0.233747
Wang W Front Oncol	36620542	Wang W	SNCB	0.36804
Wang W Front Oncol	36620542	Wang W	ACLY	0.214802
Wang W Front Oncol	36620542	Wang W	GCLM	0.12324
Wang W Front Oncol	36620542	Wang W	GPX1	-0.0771054
Wang W Front Oncol	36620542	Wang W	OXSM	-0.133608
Wang W Front Oncol	36620542	Wang W	MT1A	0.124543
Wang W Front Oncol	36620542	Wang W	TFRC	0.071565
Wang W Front Oncol	36620542	Wang W	NDOR1	-0.372744
Wang W Front Oncol	36620542	Wang W	STEAP4	0.125154
Wang Y Sci Rep	38216619	Wang Y	TNFRSF12A	NA
Wang Y Sci Rep	38216619	Wang Y	NR1H3	NA
Wang Y Sci Rep	38216619	Wang Y	ITIH4	NA
Wang Y Sci Rep	38216619	Wang Y	IL1R1	NA
Wang Y Sci Rep	38216619	Wang Y	ELN	NA
Wang Y Sci Rep	38216619	Wang Y	CYP26B1	NA
Wang Y Heliyon	36387445	Wang Y	SLC5A6	0.0113866
Wang Y Heliyon	36387445	Wang Y	GULP1	0.260803
Wang Y Heliyon	36387445	Wang Y	TAP1	-0.00729121
Wang Y Heliyon	36387445	Wang Y	MMP9	0.000199264
Wang Y Heliyon	36387445	Wang Y	P4HB	0.00109346
Wang Y Heliyon	36387445	Wang Y	FOXL2	0.128891
Wang Y Heliyon	36387445	Wang Y	CIDEC	0.0997247
Wang Y Heliyon	36387445	Wang Y	EN2	-0.551675
Wang Y Heliyon	36387445	Wang Y	NES	0.0176175
Wang Y Heliyon	36387445	Wang Y	EPHA7	0.199639
Wang Y Heliyon	36387445	Wang Y	SUSD2	0.0324773
Wang Y Heliyon	36387445	Wang Y	TMPRSS3	0.0356023
Wang Y Heliyon	36387445	Wang Y	HOXB7	-0.0154975
Wang Y Heliyon	36387445	Wang Y	SATB1	-0.128122
Wang Y Heliyon	36387445	Wang Y	MEST	0.00354523
Wang Y Heliyon	36387445	Wang Y	PCDHGC3	0.0918546
Wang Y Heliyon	36387445	Wang Y	ASPM	0.0820397
Wang Y Heliyon	37455996	Wang Y	ANO1	NA
Wang Y Heliyon	37455996	Wang Y	BACE1	NA
Wang Y Heliyon	37455996	Wang Y	CALCA	NA
Wang Y Heliyon	37455996	Wang Y	CXCL12	NA
Wang Y Heliyon	37455996	Wang Y	KCND2	NA
Wang Y Heliyon	37455996	Wang Y	MAPK3	NA
Wang Y Heliyon	37455996	Wang Y	NTRK1	NA
Wang Y Heliyon	37455996	Wang Y	NTSR1	NA
Wang Y Heliyon	37455996	Wang Y	OPRD1	NA
Wang Y Heliyon	37455996	Wang Y	P2RY1	NA
Wang Y Heliyon	37455996	Wang Y	PENK	NA
Wang Y Heliyon	37455996	Wang Y	UCHL1	NA
Wang Y Heliyon	37455996	Wang Y	GPR171	NA
Wang Y Heliyon	37455996	Wang Y	MECP2	NA
Wang Y Heliyon	37455996	Wang Y	NR2F6	NA
Wang Y Heliyon	37455996	Wang Y	SLC9A1	NA
Wang Y Heliyon	37455996	Wang Y	TRPV1	NA
Wang Z BMC Cancer	34112144	Wang Z	ACAP1	-0.0589
Wang Z BMC Cancer	34112144	Wang Z	ADAMTS9	0.0515
Wang Z BMC Cancer	34112144	Wang Z	TAP1	-0.0022
Wang Z BMC Cancer	34112144	Wang Z	IFIT3	-0.001
Wang Z BMC Cancer	34112144	Wang Z	FBN1	0.0184
Wang Z BMC Cancer	34112144	Wang Z	FSTL1	0.0029
Wang Z BMC Cancer	34112144	Wang Z	COL6A2	2e-06
Wang Z J Clin Med	36902678	Wang Z	NCAM1	0.523
Wang Z J Clin Med	36902678	Wang Z	CNTN1	0.245
Wang Z J Clin Med	36902678	Wang Z	PTGIS	0.218
Wang Z J Clin Med	36902678	Wang Z	ADRB3	-1.035
Wang Z J Clin Med	36902678	Wang Z	ANLN	0.25
Wei D Aging (Albany NY)	38240703	Wei D	IRF3	-0.3699
Wei D Aging (Albany NY)	38240703	Wei D	IKBKB	-0.3873
Wei D Aging (Albany NY)	38240703	Wei D	POLR3G	0.1642
Wei D Aging (Albany NY)	38240703	Wei D	CTNNB1	0.2673
Weng H J Cell Mol Med	33608980	Weng H	ADCY7	0.110826
Weng H J Cell Mol Med	33608980	Weng H	LAMA2	0.0736452
Weng H J Cell Mol Med	33608980	Weng H	RTP4	-0.0395841
Weng H J Cell Mol Med	33608980	Weng H	CD109	0.0318802
Weng H J Cell Mol Med	33608980	Weng H	SLC26A8	-4.64726
Wu J Front Oncol	33842349	Wu J	HER2	0.0333833
Wu J Front Oncol	33842349	Wu J	EGFR	0.108497
Wu J Front Oncol	33842349	Wu J	VEGF	0.0279008
Wu J Front Oncol	33842349	Wu J	CyclinD1	0.00864806
Wu J Front Oncol	33842349	Wu J	BAX	-0.0883307
Wu J Front Oncol	33842349	Wu J	MDR	-0.0126913
Wu J Front Oncol	33842349	Wu J	p53	-0.096131
Wu J Front Oncol	33842349	Wu J	p27	-0.0119327
Wu J Front Oncol	33842349	Wu J	TOPOII	0.311673
Wu T Sci Rep	36509838	Wu T	ABCC9	0.06268
Wu T Sci Rep	36509838	Wu T	COL14A1	0.1115
Wu T Sci Rep	36509838	Wu T	CTSE	-0.06791
Wu T Sci Rep	36509838	Wu T	PCOLCE2	0.04706
Wu T Sci Rep	36509838	Wu T	STXBP6	0.09674
Wu T Sci Rep	36509838	Wu T	SPOCD1	-0.02104
Wu T Sci Rep	36509838	Wu T	FBP1	-0.01833
Wu T Sci Rep	36509838	Wu T	IL9R	-0.09528
Wu T Sci Rep	36509838	Wu T	KANK4	0.13209
Wu T Sci Rep	36509838	Wu T	XAGE2	0.06433
Wu T Sci Rep	36509838	Wu T	DOK7	-0.14266
Wu T Sci Rep	36509838	Wu T	OVGP1	-0.0757
Wu T Sci Rep	36509838	Wu T	DSC1	0.25217
Wu T Sci Rep	36509838	Wu T	F2RL2	0.17517
Wu T Sci Rep	36509838	Wu T	SCEL	0.0699
Wu Z Front Med (Lausanne)	37780567	Wu Z	CLDN6	NA
Wu Z Front Med (Lausanne)	37780567	Wu Z	CES1	NA
Wu Z Front Med (Lausanne)	37780567	Wu Z	SOST	NA
Wu Z Front Med (Lausanne)	37780567	Wu Z	SPRR2A	NA
Wu Z Front Med (Lausanne)	37780567	Wu Z	CRTAC1	NA
Wu Z Front Med (Lausanne)	37780567	Wu Z	DSG3	NA
Wu Z Front Med (Lausanne)	37780567	Wu Z	MYBPH	NA
Wu Z Front Med (Lausanne)	37780567	Wu Z	CGB5	NA
Wu Z Front Med (Lausanne)	37780567	Wu Z	KRT1	NA
Xiao Y Front Genet	36685927	Xiao Y	ABCC9	0.104876
Xiao Y Front Genet	36685927	Xiao Y	AHNAK	0.105362
Xiao Y Front Genet	36685927	Xiao Y	CHMP4C	-0.17758
Xiao Y Front Genet	36685927	Xiao Y	CLIC3	0.0643556
Xiao Y Front Genet	36685927	Xiao Y	DARS2	0.242694
Xiao Y Front Genet	36685927	Xiao Y	DIP2C	0.0988937
Xiao Y Front Genet	36685927	Xiao Y	PLOD1	0.0520153
Xiao Y Front Genet	36685927	Xiao Y	POU5F1	-0.0320144
Xiao Y Front Genet	36685927	Xiao Y	RAD9A	-0.234743
Xiao Y Front Genet	36685927	Xiao Y	RUNX2	0.0706278
Xiao Y Front Genet	36685927	Xiao Y	SLC3A2	0.12319
Xiao Y Front Oncol	36479065	Xiao Y	ACLY	0.0306172
Xiao Y Front Oncol	36479065	Xiao Y	AKAP12	0.0332752
Xiao Y Front Oncol	36479065	Xiao Y	B4GALNT2	0.183174
Xiao Y Front Oncol	36479065	Xiao Y	CYP1B1	0.0343599
Xiao Y Front Oncol	36479065	Xiao Y	DTNA	0.047611
Xiao Y Front Oncol	36479065	Xiao Y	EPHX1	0.0561497
Xiao Y Front Oncol	36479065	Xiao Y	FAAH	-0.0484374
Xiao Y Front Oncol	36479065	Xiao Y	FASN	0.182434
Xiao Y Front Oncol	36479065	Xiao Y	GALK1	0.273629
Xiao Y Front Oncol	36479065	Xiao Y	GAPDH	0.0240818
Xiao Y Front Oncol	36479065	Xiao Y	KDELR3	0.0257148
Xiao Y Front Oncol	36479065	Xiao Y	LDLR	0.0689508
Xiao Y Front Oncol	36479065	Xiao Y	MECR	0.13089
Xiao Y Front Oncol	36479065	Xiao Y	MYC	0.0614059
Xiao Y Front Oncol	36479065	Xiao Y	NFIL3	-0.0283476
Xiao Y Front Oncol	36479065	Xiao Y	PGF	0.0454622
Xiao Y Front Oncol	36479065	Xiao Y	PTGER4	-0.0932173
Xiao Y Front Oncol	36479065	Xiao Y	PTGIS	0.0511025
Xiao Y Front Oncol	36479065	Xiao Y	PVR	0.0282893
Xiao Y Front Oncol	36479065	Xiao Y	SCD	0.0495007
Xiao Y Front Oncol	36479065	Xiao Y	SRPX	0.0197259
Xiao Y Front Oncol	36479065	Xiao Y	TP53INP2	0.0172264
Xie Z Front Oncol	34692520	Xie Z	CXCL11	-0.166
Xie Z Front Oncol	34692520	Xie Z	INHBA	0.006
Xie Z Front Oncol	34692520	Xie Z	LDLR	0.166
Xie Z Front Oncol	34692520	Xie Z	MMP14	0.069
Xie Z Front Oncol	34692520	Xie Z	MYC	0.115
Xie Z Front Oncol	34692520	Xie Z	PTGER4	-0.09
Xie Z Front Oncol	34692520	Xie Z	RIPK2	-0.15
Xie Z Front Oncol	34692520	Xie Z	SGMS2	0.055
Xie Z Front Oncol	34692520	Xie Z	SPHK1	0.029
Xie Z Front Oncol	34692520	Xie Z	TNFAIP6	0.092
Xing P BMC Cancer	36030212	Xing P	RBP1	0.1601
Xing P BMC Cancer	36030212	Xing P	OAS1	-0.2471
Xing P BMC Cancer	36030212	Xing P	LRP1	0.257
Xing P BMC Cancer	36030212	Xing P	AGER	-0.4403
Xing Q Transl Androl Urol	33209669	Xing Q	TAP1	-0.000823994
Xing Q Transl Androl Urol	33209669	Xing Q	RBP7	0.00396958
Xing Q Transl Androl Urol	33209669	Xing Q	STAT1	-3.1e-05
Xing Q Transl Androl Urol	33209669	Xing Q	PDGFRA	0.00562601
Xing Q Transl Androl Urol	33209669	Xing Q	AHNAK	0.00469208
Xing Q Transl Androl Urol	33209669	Xing Q	OLR1	0.000290185
Xing Q Transl Androl Urol	33209669	Xing Q	RAC3	0.00947279
Xing Q Transl Androl Urol	33209669	Xing Q	EDNRA	0.0018816
Xing Q Transl Androl Urol	33209669	Xing Q	IGF1	0.0781748
Xing Q Transl Androl Urol	33209669	Xing Q	SH3BP2	-0.0098838
Xiong S Front Immunol	37790935	Xiong S	ALDH1A1	0.177834
Xiong S Front Immunol	37790935	Xiong S	DSG1	0.154877
Xiong S Front Immunol	37790935	Xiong S	IFNG	-0.308143
Xiong S Front Immunol	37790935	Xiong S	IL17A	-0.600245
Xiong S Front Immunol	37790935	Xiong S	LDLR	0.204175
Xiong S Front Immunol	37790935	Xiong S	NRP2	0.194069
Xiong S Front Immunol	37790935	Xiong S	P4HB	0.376759
Xiong Y J Cell Mol Med	31883309	Xiong Y	TOP2A	0.001896
Xiong Y J Cell Mol Med	31883309	Xiong Y	TPX2	0.04784
Xiong Y J Cell Mol Med	31883309	Xiong Y	NCAPG	0.00285
Xu C Front Oncol	35299749	Xu C	CABP4	-0.2823
Xu C Front Oncol	35299749	Xu C	ZNF432	-0.2536
Xu C Front Oncol	35299749	Xu C	BLOC1S3	-0.4745
Xu C Front Oncol	35299749	Xu C	CXCL11	-0.1731
Xu C Front Oncol	35299749	Xu C	ANO9	-0.2813
Xu C Front Oncol	35299749	Xu C	OAS1	-0.2149
Xu C Front Oncol	35299749	Xu C	FBN2	0.1846
Xu C Front Oncol	35299749	Xu C	CEMIP	0.2785
Xu C Front Mol Biosci	35936781	Xu C	AGXT	-0.5352
Xu C Front Mol Biosci	35936781	Xu C	B3GALT2	0.6509
Xu C Front Mol Biosci	35936781	Xu C	CCDC62	-0.9195
Xu C Front Mol Biosci	35936781	Xu C	CLEC1B	-0.4651
Xu C Front Mol Biosci	35936781	Xu C	CLEC2D	-0.4201
Xu C Front Mol Biosci	35936781	Xu C	CYP19A1	0.3704
Xu C Front Mol Biosci	35936781	Xu C	DNM3	0.3902
Xu C Front Mol Biosci	35936781	Xu C	SLC5A9	-0.6255
Xu C Front Mol Biosci	35936781	Xu C	SLC26A8	-1.5416
Xu PH Comput Biol Med	37301098	Xu PH	ANXA1	0.368
Xu PH Comput Biol Med	37301098	Xu PH	CLSTN2	0.21774
Xu PH Comput Biol Med	37301098	Xu PH	PLEKHG4B	0.2294
Xu T Front Immunol	35958598	Xu T	CERCAM	0.062
Xu T Front Immunol	35958598	Xu T	TPST1	0.013
Xu T Front Immunol	35958598	Xu T	OSBPL10	0.041
Xu T Front Immunol	35958598	Xu T	EMP1	0.116
Xu T Front Immunol	35958598	Xu T	CYTH3	0.023
Xu T Front Immunol	35958598	Xu T	NCRNA00201	-0.107
Xu T Front Immunol	35958598	Xu T	PCDH10	0.042
Xu T Front Immunol	35958598	Xu T	GAP43	0.004
Xu T Front Immunol	35958598	Xu T	COLQ	-0.041
Xu T Front Immunol	35958598	Xu T	DGKB	0.008
Xu T Front Immunol	35958598	Xu T	SETBP1	0.03
Xu W Front Immunol	35898507	Xu W	DRD5	NA
Xu W Front Immunol	35898507	Xu W	IGF1	NA
Xu W Front Immunol	35898507	Xu W	SLC2A14	NA
Yan X J Cancer	32194788	Yan X	ASPM	-0.135
Yan X J Cancer	32194788	Yan X	C4orf46	-0.142
Yan X J Cancer	32194788	Yan X	CCNB1	0.632
Yan X J Cancer	32194788	Yan X	DIAPH3	0.105
Yan X J Cancer	32194788	Yan X	MLF1	0.803
Yan X J Cancer	32194788	Yan X	MTFR2	-0.456
Yan X J Cancer	32194788	Yan X	NSUN6	-0.287
Yan X J Cancer	32194788	Yan X	OIP5	0.05
Yang X Oxid Med Cell Longev	36312898	Yang X	CXCL12	0.069
Yang X Oxid Med Cell Longev	36312898	Yang X	SERPINB7	0.086
Yang X Oxid Med Cell Longev	36312898	Yang X	CRISPLD2	0.017
Yang X Oxid Med Cell Longev	36312898	Yang X	EML1	0.107
Yang X Oxid Med Cell Longev	36312898	Yang X	TRPC4	0.214
Yang X Oxid Med Cell Longev	36312898	Yang X	SLC16A3	0.066
Yang X Oxid Med Cell Longev	36312898	Yang X	ANLN	0.145
Yang Y Actas Urol Esp (Engl Ed)	35780051	Yang Y	HSPA5	NA
Yang Y Actas Urol Esp (Engl Ed)	35780051	Yang Y	CISD1	NA
Yang YJ World J Clin Cases	37383920	Yang YJ	CHAT	NA
Yang YJ World J Clin Cases	37383920	Yang YJ	EMP1	NA
Yang YJ World J Clin Cases	37383920	Yang YJ	ADSl	NA
Yang YJ World J Clin Cases	37383920	Yang YJ	TRIM16L	NA
Yang YJ World J Clin Cases	37383920	Yang YJ	CMTM8	NA
Yang YJ World J Clin Cases	37383920	Yang YJ	DNASE2B	NA
Yang YJ World J Clin Cases	37383920	Yang YJ	NTN4	NA
Yang YJ World J Clin Cases	37383920	Yang YJ	SORT1	NA
Yang YJ World J Clin Cases	37383920	Yang YJ	IQSEC2	NA
Yang YJ World J Clin Cases	37383920	Yang YJ	TCHH	NA
Yang YJ World J Clin Cases	37383920	Yang YJ	CNTNAP3B	NA
Yang YJ World J Clin Cases	37383920	Yang YJ	ESD	NA
Yang YJ World J Clin Cases	37383920	Yang YJ	NPSR1	NA
Yang YY J Oncol	36131793	Yang YY	CYP1B1	0.111197
Yang YY J Oncol	36131793	Yang YY	ACOT13	-0.371344
Yang YY J Oncol	36131793	Yang YY	NUDT19	-0.46109
Yang YY J Oncol	36131793	Yang YY	SCD	0.199677
Yang YY J Oncol	36131793	Yang YY	IL4I1	-0.302777
Yang YY J Oncol	36131793	Yang YY	DECR1	-0.475644
Yao Z Front Genet	36147509	Yao Z	PFKFB4	0.156
Yao Z Front Genet	36147509	Yao Z	P4HB	0.37
Yao Z Front Genet	36147509	Yao Z	OR2B6	-0.528
Yao Z Front Genet	36147509	Yao Z	OCIAD2	-0.298
Yao Z Front Genet	36147509	Yao Z	OAS1	-0.226
Yao Z Front Genet	36147509	Yao Z	KCNJ15	-0.105
Yao Z Front Genet	36147509	Yao Z	AHNAK	0.21
Yao Z Front Genet	36147509	Yao Z	RAC3	0.223
Yao Z Front Genet	36147509	Yao Z	EMP1	0.15
Yao Z Front Genet	36147509	Yao Z	PRKY	-0.141
Yin G Zhejiang Da Xue Xue Bao Yi Xue Ban	38229504	Yin G	GPR171	-0.3654
Yin G Zhejiang Da Xue Xue Bao Yi Xue Ban	38229504	Yin G	HOXB3	-0.2885
Yin G Zhejiang Da Xue Xue Bao Yi Xue Ban	38229504	Yin G	HOXB5	-0.2885
Yin G Zhejiang Da Xue Xue Bao Yi Xue Ban	38229504	Yin G	HOXB6	0.3087
Yin H Oncol Rep	31894276	Yin H	S100A8	0.17027
Yin H Oncol Rep	31894276	Yin H	CTHRC1	0.06678
Yin H Oncol Rep	31894276	Yin H	C15orf48	0.10548
Yin H Oncol Rep	31894276	Yin H	MPPED2	-0.16639
Yin H Oncol Rep	31894276	Yin H	CKAP2L	0.256
Yin H Oncol Rep	31894276	Yin H	SNCAIP	0.17159
Yin H Oncol Rep	31894276	Yin H	SALL4	0.06363
Yin H Oncol Rep	31894276	Yin H	MMP11	0.01503
Yin H Oncol Rep	31894276	Yin H	COL1A1	0.00057
Yin H Oncol Rep	31894276	Yin H	AEBP1	0.22674
Yin H Oncol Rep	31894276	Yin H	C10orf99	-0.08764
Yin H Oncol Rep	31894276	Yin H	KIF1A	0.22416
Yin H Oncol Rep	31894276	Yin H	ALDH1L1	-0.00367
You J Front Oncol	35847844	You J	CRTAC1	-0.364568
You J Front Oncol	35847844	You J	GSDMB	-0.127534
You J Front Oncol	35847844	You J	AIM2	-0.13703
You J Front Oncol	35847844	You J	FOXO3	0.281533
Yu L J Cancer	38370377	Yu L	EIF3A	0.222
Yu L J Cancer	38370377	Yu L	ETF1	0.121
Yu L J Cancer	38370377	Yu L	HYOU1	0.101
Yu L J Cancer	38370377	Yu L	MYC	0.018
Yu L J Cancer	38370377	Yu L	PAFAH1B1	0.131
Yu L J Cancer	38370377	Yu L	POLD2	0.058
Yu L J Cancer	38370377	Yu L	POLE2	0.065
Yu L J Cancer	38370377	Yu L	PSMB5	0.134
Yu L J Cancer	38370377	Yu L	SLC39A7	0.217
Yu L J Cancer	38370377	Yu L	VPS25	0.108
Yu X Sci Rep	37069207	Yu X	CERCAM	0.14135
Yu X Sci Rep	37069207	Yu X	GNLY	-0.21481
Yu X Sci Rep	38086955	Yu X	EMP1	0.17755
Yu X Sci Rep	38086955	Yu X	AKR1B15	0.12164
Yu X Sci Rep	38086955	Yu X	SP6	-0.1685
Yu X Sci Rep	38086955	Yu X	MTATP8P1	-0.2049
Yu X Sci Rep	38086955	Yu X	APOL6	-0.2254
Yu X Sci Rep	38086955	Yu X	IGF2	0.12738
Yu Y Front Genet	36468020	Yu Y	FBXO6	-0.1255
Yu Y Front Genet	36468020	Yu Y	OAS1	-0.1619
Yu Y Front Genet	36468020	Yu Y	TMEM229B	-0.1507
Yuan H Front Immunol	37207200	Yuan H	C18orf54	NA
Yuan H Front Immunol	37207200	Yuan H	NEIL3	NA
Yuan H Front Immunol	37207200	Yuan H	ANLN	NA
Yuan H Front Immunol	37207200	Yuan H	AHCY	NA
Yuan H Front Immunol	37207200	Yuan H	PSMG1	NA
Yuan H Front Immunol	37207200	Yuan H	TTC5	NA
Yuan H Front Immunol	37207200	Yuan H	SRPRB	NA
Yuan H Front Immunol	37207200	Yuan H	XPOT	NA
Yuan H Front Immunol	37207200	Yuan H	ZC3HAV1L	NA
Yuan H Front Immunol	37207200	Yuan H	SLC25A15	NA
Yuan H Front Immunol	37207200	Yuan H	P3H4	NA
Zhang F Front Genet	34122523	Zhang F	AKAP12	NA
Zhang F Front Genet	34122523	Zhang F	ALDOB	NA
Zhang F Front Genet	34122523	Zhang F	CASP6	NA
Zhang F Front Genet	34122523	Zhang F	DTNA	NA
Zhang F Front Genet	34122523	Zhang F	HS3ST1	NA
Zhang F Front Genet	34122523	Zhang F	JUN	NA
Zhang F Front Genet	34122523	Zhang F	KDELR3	NA
Zhang F Front Genet	34122523	Zhang F	STC1	NA
Zhang F Front Mol Biosci	35004850	Zhang F	CEBPG	-0.20011
Zhang F Front Mol Biosci	35004850	Zhang F	HYOU1	0.244704
Zhang F Front Mol Biosci	35004850	Zhang F	IMP3	-0.24457
Zhang F Front Mol Biosci	35004850	Zhang F	KDELR3	-0.00178
Zhang F Front Mol Biosci	35004850	Zhang F	MTHFD2	0.103924
Zhang F Front Mol Biosci	35004850	Zhang F	PDIA6	0.050603
Zhang F Front Mol Biosci	35004850	Zhang F	POP4	-0.57326
Zhang F Front Mol Biosci	35004850	Zhang F	PREB	0.300137
Zhang F Front Mol Biosci	35004850	Zhang F	SRPRB	0.195614
Zhang F Front Mol Biosci	35004850	Zhang F	TATDN2	-0.21746
Zhang F Front Mol Biosci	35004850	Zhang F	YIF1A	0.453465
Zhang F Front Mol Biosci	35004850	Zhang F	ZBTB17	-0.47078
Zhang H PeerJ	37041979	Zhang H	SETBP1	NA
Zhang H PeerJ	37041979	Zhang H	ALDH1L2	NA
Zhang H PeerJ	37041979	Zhang H	NES	NA
Zhang H PeerJ	37041979	Zhang H	COPZ2	NA
Zhang H PeerJ	37041979	Zhang H	GANAB	NA
Zhang H PeerJ	37041979	Zhang H	CSPG4	NA
Zhang H PeerJ	37041979	Zhang H	LCOR	NA
Zhang H PeerJ	37041979	Zhang H	KCNH4	NA
Zhang H PeerJ	37041979	Zhang H	ZNF680	NA
Zhang H PeerJ	37041979	Zhang H	ISCU	NA
Zhang H PeerJ	37041979	Zhang H	ACP6	NA
Zhang H PeerJ	37041979	Zhang H	SIRT5	NA
Zhang H PeerJ	37041979	Zhang H	RPS6KA1	NA
Zhang H PeerJ	37041979	Zhang H	PIGA	NA
Zhang H PeerJ	37041979	Zhang H	WDR45	NA
Zhang H PeerJ	37041979	Zhang H	THUMPD2	NA
Zhang J Aging (Albany NY)	33962398	Zhang J	ZHX3	0.148896
Zhang J Aging (Albany NY)	33962398	Zhang J	ZNF350	-0.0615
Zhang J Aging (Albany NY)	33962398	Zhang J	ZNRD1	-0.06775
Zhang J Aging (Albany NY)	33962398	Zhang J	ZNF195	-0.11088
Zhang J Aging (Albany NY)	33962398	Zhang J	SUZ12	0.064369
Zhang J Aging (Albany NY)	33962398	Zhang J	APEX2	-0.03312
Zhang J Aging (Albany NY)	33962398	Zhang J	EBF4	-0.04355
Zhang L Front Immunol	36505448	Zhang L	EGR1	0.091
Zhang L Front Immunol	36505448	Zhang L	KLF9	-0.241
Zhang L Front Immunol	36505448	Zhang L	PPP3CB	0.236
Zhang L Front Immunol	36505448	Zhang L	FANCD2	-0.346
Zhang L Front Immunol	36505448	Zhang L	MYC	0.102
Zhang L Front Immunol	36505448	Zhang L	ABCB9	0.343
Zhang L Front Immunol	36505448	Zhang L	HDAC10	-0.12
Zhang L Front Immunol	36505448	Zhang L	BECN2	-0.127
Zhang L Front Immunol	36505448	Zhang L	CHMP4C	-0.13
Zhang L Front Immunol	36505448	Zhang L	SREBF1	0.169
Zhang L Front Immunol	36505448	Zhang L	TFRC	0.178
Zhang L Front Immunol	36505448	Zhang L	NGF	0.09
Zhang L Front Immunol	36505448	Zhang L	EPDR1	0.115
Zhang L Front Immunol	36505448	Zhang L	CTSE	-0.045
Zhang L Front Immunol	36505448	Zhang L	FADS2	0.139
Zhang M Int J Gen Med	35300137	Zhang M	RUNX2	NA
Zhang M Int J Gen Med	35300137	Zhang M	FGF1	NA
Zhang M Int J Gen Med	35300137	Zhang M	LDLR	NA
Zhang M Int J Gen Med	35300137	Zhang M	HSPB2	NA
Zhang M Int J Gen Med	35300137	Zhang M	HSPG2	NA
Zhang M Int J Gen Med	35300137	Zhang M	MSRB3	NA
Zhang M Int J Gen Med	35300137	Zhang M	NCAM1	NA
Zhang M Int J Gen Med	35300137	Zhang M	AGER	NA
Zhang M Front Oncol	37397364	Zhang M	POF1B	-0.1622
Zhang M Front Oncol	37397364	Zhang M	ARMCX1	0.2061
Zhang M Front Oncol	37397364	Zhang M	ALDOC	-0.2425
Zhang M Front Oncol	37397364	Zhang M	C19orf33	-0.4558
Zhang M Front Oncol	37397364	Zhang M	KRT13	0.0657
Zhang M Front Oncol	34386423	Zhang M	TP63	-0.11379
Zhang M Front Oncol	34386423	Zhang M	SLC2A12	0.23655
Zhang M Front Oncol	34386423	Zhang M	CAPG	0.13103
Zhang M Front Oncol	34386423	Zhang M	TXNIP	-0.12909
Zhang M Front Oncol	34386423	Zhang M	MAFG	0.3807
Zhang M Front Oncol	34386423	Zhang M	SCD	0.14754
Zhang M Front Oncol	34386423	Zhang M	ZNF419	-0.68462
Zhang P Front Immunol	34512654	Zhang P	IER3IP1	NA
Zhang P Front Immunol	34512654	Zhang P	RPP21	NA
Zhang P Front Immunol	34512654	Zhang P	ZSCAN16	NA
Zhang P Front Immunol	34512654	Zhang P	FAM43A	NA
Zhang P Front Immunol	34512654	Zhang P	LARP7	NA
Zhang P Front Immunol	34512654	Zhang P	MAP1A	NA
Zhang P Front Immunol	34512654	Zhang P	NSUN5	NA
Zhang P Front Immunol	34512654	Zhang P	RPRF19	NA
Zhang P Front Immunol	34512654	Zhang P	GALK1	NA
Zhang P Front Immunol	34512654	Zhang P	TNFSF13B	NA
Zhang PB Cancer Cell Int	31866765	Zhang PB	KLK6	0.67
Zhang PB Cancer Cell Int	31866765	Zhang PB	RGMA	0.64
Zhang PB Cancer Cell Int	31866765	Zhang PB	TNS1	0.63
Zhang PB Cancer Cell Int	31866765	Zhang PB	P4HA3	0.54
Zhang PB Cancer Cell Int	31866765	Zhang PB	UACA	0.5
Zhang PB Cancer Cell Int	31866765	Zhang PB	CYTL1	0.47
Zhang PB Cancer Cell Int	31866765	Zhang PB	PTCD3	-0.45
Zhang PB Cancer Cell Int	31866765	Zhang PB	TRIM56	-0.43
Zhang PB Cancer Cell Int	31866765	Zhang PB	NRP1	0.42
Zhang PB Cancer Cell Int	31866765	Zhang PB	NHS	-0.42
Zhang S Int J Gen Med	34849009	Zhang S	GCLM	0.067
Zhang S Int J Gen Med	34849009	Zhang S	CRYAB	0.162
Zhang S Int J Gen Med	34849009	Zhang S	SLC3A2	0.07
Zhang S Int J Gen Med	34849009	Zhang S	TFRC	0.102
Zhang S Int J Gen Med	34849009	Zhang S	SQLE	0.108
Zhang S Int J Gen Med	34849009	Zhang S	G6PD	0.076
Zhang S Int J Gen Med	34849009	Zhang S	ACSF2	-0.054
Zhang S Front Genet	36263417	Zhang S	PRMT5	0.199
Zhang S Front Genet	36263417	Zhang S	CNN3	0.147
Zhang S Front Genet	36263417	Zhang S	TM4SF1	0.143
Zhang S Front Genet	36263417	Zhang S	DSC3	0.099
Zhang S Front Genet	36263417	Zhang S	ALDH1A1	0.082
Zhang S Front Genet	36263417	Zhang S	CXCL11	-0.161
Zhang S Front Genet	36263417	Zhang S	HMGCS2	-0.065
Zhang X Front Genet	35846123	Zhang X	CASP6	-0.3168
Zhang X Front Genet	35846123	Zhang X	CASP8	-0.0849
Zhang X Front Genet	35846123	Zhang X	AIM2	-0.0992
Zhang X Front Genet	35846123	Zhang X	CASP9	-0.5139
Zhang X Front Genet	35846123	Zhang X	GZMB	-0.1118
Zhang X Cell Cycle	36474424	Zhang X	MAP1B	0.0239
Zhang X Cell Cycle	36474424	Zhang X	FBN1	0.0045
Zhang X Cell Cycle	36474424	Zhang X	COL6A1	5.112e-05
Zhang X Cell Cycle	36474424	Zhang X	MFAP5	0.0017
Zhang Y Gene	34530089	Zhang Y	CALR	0.329631
Zhang Y Gene	34530089	Zhang Y	KLRC1	-0.569716
Zhang Y Gene	34530089	Zhang Y	SFTPA2	-0.26367
Zhang Y Gene	34530089	Zhang Y	PDGFRA	0.177558
Zhang Y Gene	34530089	Zhang Y	AHNAK	0.309277
Zhang Y Gene	34530089	Zhang Y	RAC3	0.168579
Zhang Y Gene	34530089	Zhang Y	NFATC1	0.302834
Zhang Y Gene	34530089	Zhang Y	CGA	0.139489
Zhang Y Gene	34530089	Zhang Y	FGF11	0.263645
Zhang Y Gene	34530089	Zhang Y	VEGFD	-0.315132
Zhang Y Gene	34530089	Zhang Y	NTF3	-0.671153
Zhang Y Gene	34530089	Zhang Y	PPY	0.449851
Zhang Y Gene	34530089	Zhang Y	IL22RA1	0.139224
Zhang Y Gene	34530089	Zhang Y	NR2F1	0.170423
Zhang Y Gene	34530089	Zhang Y	SH3BP2	-0.37434
Zhang Y Front Immunol	37638051	Zhang Y	C6orf62	-0.00593851
Zhang Y Front Immunol	37638051	Zhang Y	AHCY	0.0023598
Zhang Y Front Immunol	37638051	Zhang Y	HLA-F	-0.00288003
Zhang Y Front Immunol	37638051	Zhang Y	OAS1	-0.00732287
Zhang Y Front Immunol	37638051	Zhang Y	CAST	0.00300106
Zhang Y Front Immunol	37638051	Zhang Y	P4HB	0.000721994
Zhang Y Front Immunol	37638051	Zhang Y	SERINC2	-0.000720493
Zhang Y Front Immunol	37638051	Zhang Y	GAPDH	0.000160035
Zhang Y Front Immunol	37638051	Zhang Y	GPC1	0.00307736
Zhang Y Front Immunol	37638051	Zhang Y	SARS	0.00568648
Zhang Z Transl Androl Urol	35070817	Zhang Z	ACSM6	-0.0448363
Zhang Z Transl Androl Urol	35070817	Zhang Z	AHNAK2	0.124532
Zhang Z Transl Androl Urol	35070817	Zhang Z	AIM2	-0.110508
Zhang Z Transl Androl Urol	35070817	Zhang Z	ARHGEF4	-0.0070491
Zhang Z Transl Androl Urol	35070817	Zhang Z	B3GAT1	-0.0008498
Zhang Z Transl Androl Urol	35070817	Zhang Z	BARX2	0.0402872
Zhang Z Transl Androl Urol	35070817	Zhang Z	BHMT	-0.0338227
Zhang Z Transl Androl Urol	35070817	Zhang Z	CASQ1	-0.10524
Zhang Z Transl Androl Urol	35070817	Zhang Z	CCL15	-0.227605
Zhang Z Transl Androl Urol	35070817	Zhang Z	CDH3	-0.138635
Zhang Z Transl Androl Urol	35070817	Zhang Z	CPA4	0.119328
Zhang Z Transl Androl Urol	35070817	Zhang Z	CYP4B1	0.16027
Zhang Z Transl Androl Urol	35070817	Zhang Z	DSC3	-0.0056484
Zhang Z Transl Androl Urol	35070817	Zhang Z	EREG	0.0444021
Zhang Z Transl Androl Urol	35070817	Zhang Z	FOSL1	0.1306
Zhang Z Transl Androl Urol	35070817	Zhang Z	FREM1	0.222684
Zhang Z Transl Androl Urol	35070817	Zhang Z	GSDMC	-0.202467
Zhang Z Transl Androl Urol	35070817	Zhang Z	HES2	0.0534852
Zhang Z Transl Androl Urol	35070817	Zhang Z	HNF1B	-0.234176
Zhang Z Transl Androl Urol	35070817	Zhang Z	HTR7	0.108725
Zhang Z Transl Androl Urol	35070817	Zhang Z	IGDCC3	0.168772
Zhang Z Transl Androl Urol	35070817	Zhang Z	KLK6	0.0050696
Zhang Z Transl Androl Urol	35070817	Zhang Z	PLIN5	-0.0605225
Zhang Z Transl Androl Urol	35070817	Zhang Z	PTPRZ1	0.0359618
Zhang Z Transl Androl Urol	35070817	Zhang Z	SCUBE2	0.150183
Zhang Z Transl Androl Urol	35070817	Zhang Z	SERPINB2	0.128156
Zhang Z Transl Androl Urol	35070817	Zhang Z	SH3RF2	-0.186716
Zhang Z Transl Androl Urol	35070817	Zhang Z	SLC14A1	0.0372838
Zhang Z Transl Androl Urol	35070817	Zhang Z	SLC30A2	0.0223318
Zhao J Transl Cancer Res	35966309	Zhao J	AIM2	-0.04245
Zhao J Transl Cancer Res	35966309	Zhao J	CASP6	-0.21147
Zhao J Transl Cancer Res	35966309	Zhao J	CASP8	-0.05678
Zhao J Transl Cancer Res	35966309	Zhao J	CASP9	-0.3289
Zhao J Transl Cancer Res	35966309	Zhao J	GSDMB	-0.26059
Zhao J Transl Cancer Res	35966309	Zhao J	GZMA	-0.13959
Zhao Z Front Genet	36246597	Zhao Z	SIRT6	-0.1539
Zhao Z Front Genet	36246597	Zhao Z	FASN	0.2289
Zhao Z Front Genet	36246597	Zhao Z	GNLY	-0.1683
Zhao Z Front Genet	36246597	Zhao Z	FNDC4	0.1683
Zhao Z Front Genet	36246597	Zhao Z	SRC	-0.1851
Zhao Z Front Genet	36246597	Zhao Z	ANXA1	0.2437
Zhao Z Front Genet	36246597	Zhao Z	AIM2	-0.0918
Zhao Z Front Genet	36246597	Zhao Z	IKBKB	-0.3567
Zheng H Front Cell Dev Biol	35309900	Zheng H	PTGER4	NA
Zheng H Front Cell Dev Biol	35309900	Zheng H	RIPK2	NA
Zheng H Front Cell Dev Biol	35309900	Zheng H	LDLR	NA
Zheng H Front Cell Dev Biol	35309900	Zheng H	ROS1	NA
Zheng H Front Cell Dev Biol	35309900	Zheng H	MMP14	NA
Zheng H Front Cell Dev Biol	35309900	Zheng H	TNFAIP6	NA
Zheng H Front Cell Dev Biol	35309900	Zheng H	MYC	NA
Zheng K Mol Biotechnol	37749482	Zheng K	MSRB2	-0.514964
Zheng K Mol Biotechnol	37749482	Zheng K	AGMAT	-0.0466497
Zheng K Mol Biotechnol	37749482	Zheng K	KLF6	0.1855
Zheng K Mol Biotechnol	37749482	Zheng K	DDAH2	0.134779
Zheng K Mol Biotechnol	37749482	Zheng K	GADD45B	0.0120211
Zheng K Mol Biotechnol	37749482	Zheng K	SERPINE2	0.104524
Zheng K Mol Biotechnol	37749482	Zheng K	STMN3	0.120323
Zheng K Mol Biotechnol	37749482	Zheng K	TEAD2	0.0392312
Zheng K Mol Biotechnol	37749482	Zheng K	COMP	0.0779217
Zhou BZ BMC Urol	34521394	Zhou BZ	YTHDC1	NA
Zhou BZ BMC Urol	34521394	Zhou BZ	FTO	NA
Zhou BZ BMC Urol	34521394	Zhou BZ	WTAP	NA
Zhou C Biology (Basel)	33925460	Zhou C	APOL1	NA
Zhou C Biology (Basel)	33925460	Zhou C	ATG4B	NA
Zhou C Biology (Basel)	33925460	Zhou C	BAG1	NA
Zhou C Biology (Basel)	33925460	Zhou C	CASP3	NA
Zhou C Biology (Basel)	33925460	Zhou C	DRAM1	NA
Zhou C Biology (Basel)	33925460	Zhou C	ITGA3	NA
Zhou C Biology (Basel)	33925460	Zhou C	KLHL24	NA
Zhou C Biology (Basel)	33925460	Zhou C	P4HB	NA
Zhou C Biology (Basel)	33925460	Zhou C	PRKCD	NA
Zhou C Biology (Basel)	33925460	Zhou C	ULK2	NA
Zhou C Biology (Basel)	33925460	Zhou C	WDR45	NA
Zhou G Front Immunol	37954600	Zhou G	NAMPT	NA
Zhou G Front Immunol	37954600	Zhou G	IDO1	NA
Zhou G Front Immunol	37954600	Zhou G	ACAT1	NA
Zhou H Biomed Res Int	36349315	Zhou H	PTN	NA
Zhou H Biomed Res Int	36349315	Zhou H	SPP1	NA
Zhou H Biomed Res Int	36349315	Zhou H	KREMEN1	NA
Zhou H Biomed Res Int	36349315	Zhou H	EGFR	NA
Zhou H Biomed Res Int	36349315	Zhou H	LBX2	NA
Zhou R 1Aging (Albany NY)	37379131	Zhou R	ANXA1	NA
Zhou R 1Aging (Albany NY)	37379131	Zhou R	CALD1	NA
Zhou R 1Aging (Albany NY)	37379131	Zhou R	EMP1	NA
Zhou R 1Aging (Albany NY)	37379131	Zhou R	ABRACL	NA
Zhou R 1Aging (Albany NY)	37379131	Zhou R	BTG1	NA
Zhou R 1Aging (Albany NY)	37379131	Zhou R	MDK	NA
Zhou R 1Aging (Albany NY)	37379131	Zhou R	IL32	NA
Zhou R 1Aging (Albany NY)	37379131	Zhou R	ARPC5	NA
Zhou R 1Aging (Albany NY)	37379131	Zhou R	PSMD2	NA
Zhou R Funct Integr Genomics	36527532	Zhou R	GNG11	NA
Zhou R Funct Integr Genomics	36527532	Zhou R	ID1	NA
Zhu H Front Oncol	34604051	Zhu H	PFKFB4	0.136
Zhu H Front Oncol	34604051	Zhu H	EDNRA	0.042
Zhu H Front Oncol	34604051	Zhu H	GSN	0.169
Zhu H Front Oncol	34604051	Zhu H	GAS1	-0.013
Zhu H Front Oncol	34604051	Zhu H	PAPPA	0.065
Zhu H Front Oncol	34604051	Zhu H	DTL	0.134
Zhu H Front Oncol	34604051	Zhu H	TGFBI	0.018
Zhu H Front Oncol	34604051	Zhu H	PRSS8	0.036
Zhu H Front Oncol	34604051	Zhu H	RGS1	-0.134
Zhu H Front Oncol	34604051	Zhu H	TCF4	0.271
Zhu K Lipids Health Dis	34706720	Zhu K	FASN	0.2728
Zhu K Lipids Health Dis	34706720	Zhu K	MBOA7	-0.2101
Zhu K Lipids Health Dis	34706720	Zhu K	SERPINA6	0.8956
Zhu K Lipids Health Dis	34706720	Zhu K	PPARGC1B	-0.3559
Zhu K Lipids Health Dis	34706720	Zhu K	FADS1	0.1154
Zhu K Lipids Health Dis	34706720	Zhu K	HSD17B1	0.1872
Zhu K Lipids Health Dis	34706720	Zhu K	AKR1B1	0.1156
Zhu K Lipids Health Dis	34706720	Zhu K	PLA2G2F	0.064
Zhu K Lipids Health Dis	34706720	Zhu K	CCDC58	-0.2434
Zhu K Lipids Health Dis	34706720	Zhu K	CPT1B	-0.2844
Zhu K Lipids Health Dis	34706720	Zhu K	OSBPL10	0.193
Zhu K Hum Genomics	34930465	Zhu K	CALR	0.3265
Zhu K Hum Genomics	34930465	Zhu K	DNAJB4	0.2036
Zhu K Hum Genomics	34930465	Zhu K	CRYAB	0.0609
Zhu K Hum Genomics	34930465	Zhu K	KDELR3	0.0715
Zhu K Hum Genomics	34930465	Zhu K	CREB3L3	-0.5633
Zhu K Hum Genomics	34930465	Zhu K	FBXO6	-0.3616
Zhu K Hum Genomics	34930465	Zhu K	HSPB6	0.0096
Zhu K Hereditas	35125116	Zhu K	ZHX3	0.3622
Zhu K Hereditas	35125116	Zhu K	TCF4	0.1749
Zhu K Hereditas	35125116	Zhu K	SETD7	0.1362
Zhu K Hereditas	35125116	Zhu K	HMGA1	0.0711
Zhu K Hereditas	35125116	Zhu K	RAC3	0.1523
Zhu K Hereditas	35125116	Zhu K	DUSP1	0.0217
Zhu K Hereditas	35125116	Zhu K	ARID3A	0.0721
Zhu K Hereditas	35125116	Zhu K	SETBP1	0.2859
Zhu K Hereditas	35125116	Zhu K	RCOR2	0.0979
Zhu K Hereditas	35125116	Zhu K	CBX7	-0.1999
Zhu K Hereditas	35125116	Zhu K	SATB1	-0.881
Zhu K PPAR Res	35027921	Zhu K	CALR	0.2739
Zhu K PPAR Res	35027921	Zhu K	AHNAK	0.352
Zhu K PPAR Res	35027921	Zhu K	CPT1B	-0.3324
Zhu K PPAR Res	35027921	Zhu K	FADS2	0.164
Zhu K PPAR Res	35027921	Zhu K	CALR	0.2739
Zhu K PPAR Res	35027921	Zhu K	AHNAK	0.352
Zhu K PPAR Res	35027921	Zhu K	CPT1B	-0.3324
Zhu K PPAR Res	35027921	Zhu K	FADS2	0.164
Zhu Q BMC Genom Data	35909123	Zhu Q	C5AR2	0.4052
Zhu Q BMC Genom Data	35909123	Zhu Q	CD96	-0.09403
Zhu Q BMC Genom Data	35909123	Zhu Q	CSF3R	0.04713
Zhu Q BMC Genom Data	35909123	Zhu Q	FBXW10	2.333
Zhu Q BMC Genom Data	35909123	Zhu Q	FCAR	0.5415
Zhu Q BMC Genom Data	35909123	Zhu Q	GHR	0.2595
Zhu Q BMC Genom Data	35909123	Zhu Q	IL10	-0.353
Zhu Q BMC Genom Data	35909123	Zhu Q	MEFV	-0.6379
Zhu Q BMC Genom Data	35909123	Zhu Q	OLR1	0.005448
Zhu Q BMC Genom Data	35909123	Zhu Q	PGLYRP3	0.03922
Zhu Q BMC Genom Data	35909123	Zhu Q	RASGRP4	0.742
Zhu Q BMC Genom Data	35909123	Zhu Q	S100A12	0.0107
Zhu S BMC Urol	38049825	Zhu S	CSPG4	0.164
Zhu S BMC Urol	38049825	Zhu S	CALR	-0.321
Zhu S BMC Urol	38049825	Zhu S	NTF3	-0.424
Zhu S BMC Urol	38049825	Zhu S	RPS6KA1	-0.446
Zhu S BMC Urol	38049825	Zhu S	FASN	0.316
Zhu S BMC Urol	38049825	Zhu S	F10	0.288
Zhu S BMC Urol	38049825	Zhu S	NTRK3	0.592
Zhu S BMC Urol	38049825	Zhu S	S100A7	0.073
Zhu Z Front Oncol	37441420	Zhu Z	EFEMP1	0.0574554
Zhu Z Front Oncol	37441420	Zhu Z	UCHL1	0.0426771
Zhu Z Front Oncol	37441420	Zhu Z	ELN	0.0273705
Zhu Z Front Oncol	37441420	Zhu Z	TP63	-0.0161007
Zou X Aging (Albany NY)	34905506	Zou X	EMP1	0.194173
Zou X Aging (Albany NY)	34905506	Zou X	RASGRP4	0.300051
Zou X Aging (Albany NY)	34905506	Zou X	HSPA1L	-0.258247
Zou X Aging (Albany NY)	34905506	Zou X	AHNAK	0.426349
Zou X Aging (Albany NY)	34905506	Zou X	SLC1A6	0.299029
Zou X Aging (Albany NY)	34905506	Zou X	PRSS8	0.295659

## Sheet: Sheet3
Table S3. The baseline clinical information of the BLCA patients.
	TCGA-BLCA			GSE13507			GSE32894
Parameters	n=403	%		n=165	%		n=224	%
Survival status
Alive	225	0.5583		96	0.5818		199	0.8884
Dead	178	0.4417		69	0.4182		25	0.1116
OS (months)
Mean	25.345	-		48.38	-		40	-
Range	0-168.3	-		1.03-136.97	-		0.2-110.3	-
Age(days)								0
≤65	159	0.3945		74	0.4485		79	0.3527
>65	244	0.6055		91	0.5515		145	0.6473
Gender								0
Female	106	0.263		30	0.1818		61	0.2723
Male	297	0.737		135	0.8182		163	0.7277
TNM Stage
I	2	0.005		80	0.4848		-	-
II	128	0.3176		26	0.1576		-	-
III	139	0.3449		23	0.1394		-	-
IV	132	0.3275		7	0.0424		-	-
Unkown	2	0.005		29	0.1758		-	-
pT stage
T0	1	0.0025		0	0		0	0
Ta	0	0		0	0		110	0.491
T1	3	0.0074		80	0.4848		63	0.2812
T2	117	0.2903		31	0.1879		43	0.192
T3	193	0.4789		19	0.1152		7	0.0313
T4	56	0.139		11	0.0667		1	0.0045
Unkown	33	0.0819		24	0.1455		0	0
M stage
M0	194	0.4814		158	0.9576		-	-
M1	11	0.0273		7	0.0424		-	-
Unkown	198	0.4913		0	0		-	-
pN stage
N0	234	0.5806		149	0.903		-	-
N1	46	0.1142		8	0.0485		-	-
N2	75	0.1861		6	0.0364		-	-
N3	6	0.0149		1	0.0061		-	-
Unkown	42	0.1042		1	0.0061		-	-

## Sheet: Sheet4
Table S4. The baseline clinical information of the IHC Cohort.
Characteristic	NMIBC	MIBC
	(N=15)	(N=7)
Age(days)
≤65	6(40%)	1(14.3%)
>65	9(60%)	6(85.7%)
Gender
Female	2(13.3%)	0
Male	13(86.7%)	7(100%)
T stage
T0	0	0
Ta	7(46.7%)	0
T1	8(53.3%)	0
T2	0	4(57.1%)
T3	0	3(42.9%)
T4	0	0
M stage
M0	15(100%)	7(100%)
M1	0	0
N stage
N0	10(66.7)	0
N1	5(33.3%)	5(71.4%)
N2	0	2(28.6%)
N3	0	0

## Sheet: Sheet6
Table 5. RT-qPCR primers.
Symbol		Forward (5′-3′)		Reverse (5′-3′)
RGS2		AAAGTGCTATGTTCTTGGCTGTTC		GCTCAAACGGGTCTTCCAATC
ADAM19		GAATCGACGAGACCAGGACG		TGAGAAAGGACCAGAGGGTAGAA
FOSL1		GGAGGAAGGAACTGACCGACTT		CTCTAGGCGCTCCTTCTGCTTC
CD3D		TTGCTTTGGGAGTCTTCTGCTT		TGTTCCGAGCCCAGTTTCCT
COL5A1		GGCTGTGCTACCAAGAAAGG		GAGGTCACGAGGTTGCTCT
SERPINF1		TCCAACTTCGGCTATGACCTGT		ATGGATGTCTGGGCTGCTGAT
SERPINB3		CTCCTGGGTGGAAAGTCAAAC		TTGCCTCATCATCTGTATGGACT
KRT5		GCGTACCACTGCTGAGAATGAG		AGCTCCGCATCAAAGAACATC
MMP3		CAATCCTACTGTTGCTGTGCG		GGACCACTGTCCTTTCTCCTAAC
VGLL1		AGAAGCCTATAAAGACGGAATGGA		ACGCCACTGATTTGGAGACAT
GAPDH		GGAAGCTTGTCATCAATGGAAATC		TGATGACCCTTTTGGCTCCC
